# Supplementary material for: Extraordinary structural complexity of ilmajokite: a multilevel hierarchical framework structure of natural origin
Source: IUCrJ. 2020 Jan 1;7(Pt 1):121–8. doi: 10.1107/S2052252519016622 (PMC6949600; doi:10.1107/S2052252519016622)
Supplement: Supplementary file 2 [file m-07-00121-Isup2.hkl]

data_I                                                                          
_shelx_title ' mo_ilm_0m_a.res in C2/c'                                         
_shelx_refln_list_code          4                                               
_shelx_F_calc_maximum     3069.09                                               
_exptl_crystal_F_000     19371.69                                               
_reflns_d_resolution_high  0.9211                                               
                                                                                
loop_                                                                           
 _space_group_symop_operation_xyz                                               
 'x, y, z'                                                                      
 '-x, y, -z+1/2'                                                                
 'x+1/2, y+1/2, z'                                                              
 '-x+1/2, y+1/2, -z+1/2'                                                        
 '-x, -y, -z'                                                                   
 'x, -y, z-1/2'                                                                 
 '-x+1/2, -y+1/2, -z'                                                           
 'x+1/2, -y+1/2, z-1/2'                                                         
                                                                                
_cell_length_a    35.9075                                                       
_cell_length_b    27.7840                                                       
_cell_length_c    33.1261                                                       
_cell_angle_alpha  90.000                                                       
_cell_angle_beta   96.494                                                       
_cell_angle_gamma  90.000                                                       
                                                                                
_shelx_F_squared_multiplier     1.000                                           
                                                                                
loop_                                                                           
 _refln_index_h                                                                 
 _refln_index_k                                                                 
 _refln_index_l                                                                 
 _refln_F_squared_calc                                                          
 _refln_F_squared_meas                                                          
 _refln_F_squared_sigma                                                         
 _refln_observed_status                                                         
   6   0   0      11973.83      10846.63      1704.24 o                         
   8   0   0     813831.19     793822.38     63949.64 o                         
  10   0   0     253585.97     232281.08     19277.30 o                         
  12   0   0     594691.81     527094.69     43042.19 o                         
  14   0   0     243969.55     185031.94     15919.95 o                         
  16   0   0       1368.50       4752.98      2636.69 o                         
  18   0   0      56494.05      50750.58      7559.12 o                         
  20   0   0     145377.66     211046.94     25355.47 o                         
  22   0   0      46596.45      27235.38      7008.10 o                         
  24   0   0     660738.44     727957.12     60934.91 o                         
  26   0   0      55196.55      69391.80      8752.72 o                         
  28   0   0     249401.47     232111.72     27278.76 o                         
  30   0   0       4879.55        927.68      3902.16 o                         
  32   0   0      76548.03     108578.18     12665.60 o                         
  34   0   0      41316.67      44381.45     11640.66 o                         
  36   0   0      62493.03      70417.54     10071.81 o                         
  38   0   0     342824.75     385036.81     35388.76 o                         
   1   1   0     783896.75       -120.73       120.73 o                         
   3   1   0      83616.84     184130.70     10561.86 o                         
   5   1   0     132595.14      53626.84      3422.43 o                         
   7   1   0        556.07       2998.10       901.21 o                         
   9   1   0     835376.94     884938.50     50506.89 o                         
  11   1   0     926441.81    1219718.50     69363.48 o                         
  13   1   0     855678.12    1316813.88     75312.46 o                         
  15   1   0     282483.66     256453.08     15338.04 o                         
  17   1   0      14183.33      19772.51      3998.56 o                         
  19   1   0      52475.08      57352.11      4699.25 o                         
  21   1   0      37062.86      50368.72      5066.39 o                         
  23   1   0      74093.12      66849.61      6256.84 o                         
  25   1   0     192642.88     205331.59     15525.32 o                         
  27   1   0      10261.16      10509.08      2849.01 o                         
  29   1   0     124077.80     121879.42      9391.81 o                         
  31   1   0     117225.49     126772.41      9898.43 o                         
  33   1   0     107144.76     111706.51      9298.53 o                         
  35   1   0         97.49       3485.51      3020.52 o                         
  37   1   0      42035.87      45397.01      5852.65 o                         
   2   2   0    3853394.50    5716172.50    241950.36 o                         
   4   2   0      28648.38      88916.33      3991.44 o                         
   6   2   0      17219.55      31686.81      3410.38 o                         
   8   2   0      24977.89      26035.79      2250.24 o                         
  10   2   0      39197.76      86718.77      5736.19 o                         
  12   2   0      23682.47      60025.71      4382.16 o                         
  14   2   0      69354.06      66695.92      6404.44 o                         
  16   2   0      93467.56      95143.45      6645.96 o                         
  18   2   0      89871.41      52068.08      6218.32 o                         
  20   2   0       2568.30      23226.69      4371.82 o                         
  22   2   0     224480.25     182131.62     11764.95 o                         
  24   2   0         26.59      -1894.12      1894.12 o                         
  26   2   0     263412.09     279139.22     20275.66 o                         
  28   2   0      18587.58      17141.56      3482.23 o                         
  30   2   0       8384.27       1222.75      3127.91 o                         
  32   2   0     107679.35     116283.59      9428.29 o                         
  34   2   0      33506.54      35718.19      4987.43 o                         
  36   2   0       3811.40       2911.54      3227.36 o                         
  38   2   0     207997.34     219774.62     15715.62 o                         
   1   3   0       8292.73      29689.28      1460.53 o                         
   3   3   0      25472.84      33935.33      1565.25 o                         
   5   3   0     311128.31     362403.84     15483.54 o                         
   7   3   0      15434.58      34725.45      4071.00 o                         
   9   3   0       3309.95       -626.78      1200.00 o                         
  11   3   0      72761.48     138880.45      8692.74 o                         
  13   3   0     996539.38    1022187.12     58673.70 o                         
  15   3   0       1799.26       1646.88      1550.27 o                         
  17   3   0      80520.93      59341.75      4814.31 o                         
  19   3   0     140473.91     173541.83     11170.10 o                         
  21   3   0      57569.45      54542.04      4818.59 o                         
  23   3   0     327022.53     303528.91     18385.95 o                         
  25   3   0     142956.27     136341.27      9628.04 o                         
  27   3   0     173534.95     231121.16     16285.76 o                         
  29   3   0      14169.91      14968.70      3425.84 o                         
  31   3   0     147999.00     162778.14     13246.62 o                         
  33   3   0      24278.91      26644.00      4193.14 o                         
  35   3   0      35774.03      40255.67      5277.48 o                         
  37   3   0      73405.34      62947.70      8191.07 o                         
   0   4   0     366051.56     302673.53     17984.89 o                         
   2   4   0       7809.44        860.88       647.05 o                         
   4   4   0        853.77       7406.14       920.84 o                         
   6   4   0       2677.21       2261.09      1098.95 o                         
   8   4   0     128811.76      71565.88      4496.28 o                         
  10   4   0    1326490.88    1741671.75     99389.25 o                         
  12   4   0      51656.20      56686.91      5096.18 o                         
  14   4   0     277206.38     224659.27     13583.70 o                         
  16   4   0      75265.58      82490.23      6032.65 o                         
  18   4   0     508113.19     652812.00     38038.00 o                         
  20   4   0      40741.72      34335.38      3604.85 o                         
  22   4   0      56523.11      57815.74      5155.04 o                         
  24   4   0      14558.23      12748.10      2853.79 o                         
  26   4   0      19795.92      18947.94      3248.98 o                         
  28   4   0         38.12       2233.28      2502.67 o                         
  30   4   0      17680.97      16170.43      4722.56 o                         
  32   4   0      40198.51      44792.72      5808.32 o                         
  34   4   0     143832.28     166527.86     13738.29 o                         
  36   4   0     106596.69     114034.35      9706.40 o                         
  38   4   0      13928.23      20961.93      4608.90 o                         
   1   5   0     449368.25     265115.31     11337.57 o                         
   3   5   0      81316.81     115513.95      4794.61 o                         
   5   5   0      38043.70      40741.01      2304.75 o                         
   7   5   0      37168.90      26262.27      4388.88 o                         
   9   5   0     130227.82      78614.14      5779.91 o                         
  11   5   0     140214.23     123824.16      7157.74 o                         
  13   5   0      37366.12      63847.27      4994.23 o                         
  15   5   0         93.87       8081.31      2004.77 o                         
  17   5   0      48408.66      22628.42      2865.77 o                         
  19   5   0       9508.09       5790.25      2065.51 o                         
  21   5   0       1584.31       2927.62      2053.55 o                         
  23   5   0       5758.95       4749.99      2409.14 o                         
  25   5   0      79723.13      76399.34      6464.63 o                         
  27   5   0     116339.70     108536.98      8453.82 o                         
  29   5   0      54526.85      66208.89      6312.66 o                         
  31   5   0      24742.10      22895.14      4020.51 o                         
  33   5   0         58.01       1983.66      3299.83 o                         
  35   5   0        150.01       -626.40      3316.67 o                         
  37   5   0      43275.18      50382.63      6177.28 o                         
   0   6   0    2226400.75    1312714.38     75368.82 o                         
   2   6   0       1993.69        713.44      1049.74 o                         
   4   6   0     291833.28     166320.33      6759.67 o                         
   6   6   0      63403.61      68366.02      3483.14 o                         
   8   6   0      30516.87      28349.84      2284.38 o                         
  10   6   0     319081.72     300656.19     16955.34 o                         
  12   6   0      22367.03      59498.12      9992.24 o                         
  14   6   0      59175.49      67239.63      9055.76 o                         
  16   6   0       1886.61       5261.57      1941.72 o                         
  18   6   0     441650.19     396584.94     23855.56 o                         
  20   6   0     116390.84     139389.12      9697.72 o                         
  22   6   0       5887.91       7358.37      2461.95 o                         
  24   6   0        869.87       3084.87      2256.75 o                         
  26   6   0        538.87       4402.77      2499.94 o                         
  28   6   0     214449.38     183702.19     12827.44 o                         
  30   6   0     128575.00     139320.34     10403.05 o                         
  32   6   0     112792.28     117133.54      9400.15 o                         
  34   6   0      94192.20     100888.84      9669.91 o                         
  36   6   0     140658.94     171712.72     14287.10 o                         
   1   7   0     142411.81     155223.52      8762.64 o                         
   3   7   0       7379.35        611.11      1206.19 o                         
   5   7   0     203088.05     118510.20      5202.76 o                         
   7   7   0      60676.61      96876.38      8964.49 o                         
   9   7   0     143424.19     146481.86      7867.98 o                         
  11   7   0     151463.44     182978.06     10466.34 o                         
  13   7   0      66387.39      70538.55      5039.42 o                         
  15   7   0       2797.77       -955.27      1552.65 o                         
  17   7   0     141284.17     131814.58      7999.29 o                         
  19   7   0      25232.79      25923.15      3327.25 o                         
  21   7   0      63913.86      76627.44     10854.77 o                         
  23   7   0      11646.20      18727.58      3163.10 o                         
  25   7   0      87580.16      82884.23      7019.66 o                         
  27   7   0      18203.00      18211.78      3553.13 o                         
  29   7   0      11985.78      21805.54      3908.08 o                         
  31   7   0       7355.72      11404.56      3520.09 o                         
  33   7   0       7960.04       8822.72      3500.08 o                         
  35   7   0       8236.65      17377.12      4116.09 o                         
  37   7   0         45.19       4240.76      4645.68 o                         
   0   8   0      51207.85      44046.05      6279.18 o                         
   2   8   0    1161791.25    1190956.75     49210.81 o                         
   4   8   0     703438.38     689906.81     26859.61 o                         
   6   8   0      42907.69      93219.20      5315.48 o                         
   8   8   0     441105.53     701702.38     28795.71 o                         
  10   8   0     198617.08     165780.20      8532.17 o                         
  12   8   0        291.50       3035.69      1421.96 o                         
  14   8   0       1118.45       -670.60      1685.49 o                         
  16   8   0     240659.88     257287.09     14107.50 o                         
  18   8   0      90372.52      85804.53      6009.03 o                         
  20   8   0      53797.51      53735.71      4683.45 o                         
  22   8   0     231991.33     242628.72     13575.34 o                         
  24   8   0      18285.24      18217.18      3074.38 o                         
  26   8   0       5401.43       5440.83      2736.98 o                         
  28   8   0      51457.93      52942.96      5722.77 o                         
  30   8   0     157006.31     140439.77     10747.37 o                         
  32   8   0         19.34       2481.44      3145.88 o                         
  34   8   0     301756.59     313961.62     20532.26 o                         
  36   8   0      16898.54      31325.08      8798.98 o                         
   1   9   0     888757.50     914336.44     37660.20 o                         
   3   9   0     485195.97     369984.28     25652.81 o                         
   5   9   0      19796.65       9178.80      2285.75 o                         
   7   9   0     337086.59     343515.66     13328.50 o                         
   9   9   0       3472.91       4167.05      2218.44 o                         
  11   9   0     307220.34     271292.53     11588.25 o                         
  13   9   0     238261.73     238984.91     10781.06 o                         
  15   9   0       8669.72       5267.33      2146.49 o                         
  17   9   0      33521.11      32079.98      3538.77 o                         
  19   9   0      47359.40      45405.33      5024.10 o                         
  21   9   0      15099.37      28601.84      5457.78 o                         
  23   9   0      56516.23      62323.18      5324.61 o                         
  25   9   0       3820.78       4759.09      2530.44 o                         
  27   9   0       2591.14       5315.09      3008.18 o                         
  29   9   0        768.67       1280.73      2932.68 o                         
  31   9   0       2622.17       2201.73      3205.83 o                         
  33   9   0      43157.87      37364.42      6003.83 o                         
  35   9   0       1845.74       2599.07      4020.44 o                         
   0  10   0      59395.18      46292.24     10129.61 o                         
   2  10   0      42161.38       9049.04      2964.04 o                         
   4  10   0     809155.38     774925.06     40868.05 o                         
   6  10   0      11018.89       8046.46      2075.69 o                         
   8  10   0       9274.28      12185.58      1795.67 o                         
  10  10   0     169084.28     129709.26      6647.56 o                         
  12  10   0      13832.29      34999.55      9001.39 o                         
  14  10   0     117933.37     116658.82      6224.68 o                         
  16  10   0     148170.33     156755.70      9650.41 o                         
  18  10   0      46394.07      49401.06      6661.73 o                         
  20  10   0      69708.12      83388.97     10734.02 o                         
  22  10   0     233087.09     253705.23     19366.61 o                         
  24  10   0        236.85       3639.52      3610.91 o                         
  26  10   0      33046.30      32547.49      6102.52 o                         
  28  10   0     220143.23     232995.80     15740.06 o                         
  30  10   0       5362.72       3266.27      3231.42 o                         
  32  10   0      83900.18      91050.94      9829.17 o                         
  34  10   0      23071.17      14776.41      5918.58 o                         
  36  10   0        247.86       3320.67      6870.06 o                         
   1  11   0      54017.21     103713.73      6758.85 o                         
   3  11   0    1474274.50    1936580.62     82813.66 o                         
   5  11   0      24802.17      36110.78      2983.92 o                         
   7  11   0     198609.11     173150.05      7777.89 o                         
   9  11   0     114670.69      85035.31      5068.01 o                         
  11  11   0      66653.97      76295.03      5015.76 o                         
  13  11   0      24470.32      49795.75      4230.04 o                         
  15  11   0     162077.91     143452.41      9454.75 o                         
  17  11   0       4695.31       9317.98      3412.21 o                         
  19  11   0     165019.67     162224.56     10342.99 o                         
  21  11   0     418302.94     426282.59     25473.75 o                         
  23  11   0      84627.60      78878.15      6537.95 o                         
  25  11   0       3833.76       4695.86      2872.10 o                         
  27  11   0      47595.40      55550.94      6125.31 o                         
  29  11   0       2825.58       4786.26      4972.03 o                         
  31  11   0      15694.17      13173.42      4621.84 o                         
  33  11   0      41867.82      42261.70      6856.65 o                         
  35  11   0      60575.41      70322.81     12093.90 o                         
   0  12   0     455698.50     693122.56     41131.10 o                         
   2  12   0      53346.40      55776.56      7823.78 o                         
   4  12   0       2370.48       2207.08      1817.97 o                         
   6  12   0      81467.13      64334.38      4322.54 o                         
   8  12   0       7056.59      12235.33      2189.89 o                         
  10  12   0      98645.20     115324.28      6406.25 o                         
  12  12   0     923869.25    1029021.31     41668.26 o                         
  14  12   0     298666.59     332918.28     14298.56 o                         
  16  12   0      11733.79       5818.08      2123.10 o                         
  18  12   0      28762.21      29994.53      3930.05 o                         
  20  12   0      57560.55      67365.19      5945.78 o                         
  22  12   0     321858.97     308582.53     17595.23 o                         
  24  12   0     681307.50     660948.56     34917.81 o                         
  26  12   0      17347.55      26646.29      4647.23 o                         
  28  12   0      34268.44      38097.61      6252.05 o                         
  30  12   0          3.72       6180.62      4194.48 o                         
  32  12   0        620.22       5468.17      6431.16 o                         
  34  12   0      97454.53      97381.10     17459.22 o                         
   1  13   0     223832.05     182770.00     13654.90 o                         
   3  13   0     119190.20     106852.75     20025.42 o                         
   5  13   0     259529.16     242399.58     12270.49 o                         
   7  13   0      25299.93      28912.89      2929.29 o                         
   9  13   0      19399.41      23195.35      2443.99 o                         
  11  13   0      31065.04      21477.62      2682.83 o                         
  13  13   0      13778.97      16658.04      4264.26 o                         
  15  13   0      77692.87      81276.84      5020.50 o                         
  17  13   0       5493.06       3605.37      1944.71 o                         
  19  13   0       1760.65       1953.47      2736.53 o                         
  21  13   0     158894.12     183578.84     24526.01 o                         
  23  13   0       4427.39       5101.36      3092.18 o                         
  25  13   0     114201.32     124490.78      9292.27 o                         
  27  13   0      61175.18      66028.95      8087.25 o                         
  29  13   0      27816.79      36482.57      6272.40 o                         
  31  13   0       5546.57       6514.22      6302.25 o                         
  33  13   0       1466.16       5400.05     13527.88 o                         
   0  14   0     305142.56     225546.91     15668.38 o                         
   2  14   0     146100.14     139370.11      9415.05 o                         
   4  14   0      34042.47      48926.11      4426.92 o                         
   6  14   0      10796.31      22946.17      2757.49 o                         
   8  14   0     292237.28     237927.30     11499.68 o                         
  10  14   0      80457.97      74633.93      9829.62 o                         
  12  14   0     114330.71     135512.94     11965.21 o                         
  14  14   0     158194.62     154636.75     10957.80 o                         
  16  14   0      99463.57      88409.36      5419.80 o                         
  18  14   0       7302.94       8041.06      2897.83 o                         
  20  14   0      11838.65      15433.55      3543.81 o                         
  22  14   0      10991.55       9363.11      3267.29 o                         
  24  14   0       5464.46       6630.21      3849.58 o                         
  26  14   0     159700.48     176289.78     15630.68 o                         
  28  14   0      90963.49      73410.23     11856.97 o                         
  30  14   0      14026.91       8578.29      6529.68 o                         
  32  14   0      11080.99       4120.10      6754.16 o                         
  34  14   0        597.31       8034.19      7439.59 o                         
   1  15   0      39425.16      47473.00      3898.01 o                         
   3  15   0      26276.65      19523.41      3918.76 o                         
   5  15   0      27610.33      19267.25      5430.22 o                         
   7  15   0      73569.23      59881.24      4653.86 o                         
   9  15   0     369800.50     442761.12     19521.17 o                         
  11  15   0      63081.55      52876.36      8310.87 o                         
  13  15   0       1745.27       8433.77      3592.83 o                         
  15  15   0      43726.24      40238.41      8081.75 o                         
  17  15   0       4350.19       5477.99      2158.86 o                         
  19  15   0     133389.98     150683.55     10637.13 o                         
  21  15   0      49697.39      68024.66      7389.12 o                         
  23  15   0       8317.17      11135.10      4227.50 o                         
  25  15   0       8076.86      14966.99      5514.17 o                         
  27  15   0      62747.83      93324.28     20675.39 o                         
  29  15   0       8073.03      -1838.09      6194.06 o                         
  31  15   0      39363.37      34793.68     17091.40 o                         
  33  15   0       6542.13        766.54      6652.03 o                         
   0  16   0      68804.61      54430.55      6052.15 o                         
   2  16   0      24917.62      28962.03      7497.99 o                         
   4  16   0      41516.64      56137.96      7513.22 o                         
   6  16   0      15532.76       5355.31      2391.80 o                         
   8  16   0       7391.75       2145.65      2028.96 o                         
  10  16   0     876033.12     946243.06     39786.42 o                         
  12  16   0      41430.97      35690.84      5554.90 o                         
  14  16   0     171988.56     177838.38     12338.51 o                         
  16  16   0      37217.07      32646.25      5101.69 o                         
  18  16   0      54616.01      73870.09      6166.43 o                         
  20  16   0      73304.45      81861.56      8270.62 o                         
  22  16   0      53868.68      49671.56      7885.72 o                         
  24  16   0       2024.32       -562.65      4704.53 o                         
  26  16   0     161305.41     162280.52     19457.12 o                         
  28  16   0       2375.37      -3230.51      5815.03 o                         
  30  16   0        446.65      -3806.73      6277.54 o                         
  32  16   0      60867.11      56360.22     12862.49 o                         
   1  17   0      23696.73      25918.44      5067.16 o                         
   3  17   0       2052.31       -988.12      2199.59 o                         
   5  17   0      86417.09      84586.25      6197.26 o                         
   7  17   0     128798.02     101550.75     11439.24 o                         
   9  17   0       3957.74      38665.25     15299.67 o                         
  11  17   0       1513.32       1868.08      2332.59 o                         
  13  17   0      11765.99       9735.20      3563.47 o                         
  15  17   0      59782.73      55242.60      5450.73 o                         
  17  17   0     329274.34     331093.09     17539.84 o                         
  19  17   0      44554.13      40750.07      4872.20 o                         
  21  17   0        108.70       2706.19      4826.86 o                         
  23  17   0       9488.43       3190.89      5086.71 o                         
  25  17   0       5721.00       8225.26      5624.42 o                         
  27  17   0      83710.87     104892.23     15206.44 o                         
  29  17   0      39048.61      38711.81      9997.03 o                         
  31  17   0       9473.81      11241.61      7778.48 o                         
   0  18   0     476506.09     535903.88     45186.92 o                         
   2  18   0      66627.36      55203.82      5002.87 o                         
   4  18   0     134387.72     128353.42     10464.46 o                         
   6  18   0      71973.76      64040.29      5448.77 o                         
   8  18   0     228865.06     229595.77     11770.92 o                         
  10  18   0      31605.15      37213.86      7457.64 o                         
  12  18   0     386518.88     410319.12     21815.02 o                         
  14  18   0       8261.09      14606.27      4049.30 o                         
  16  18   0     121134.23     115754.42      9673.62 o                         
  18  18   0         54.55       -816.20      3984.60 o                         
  20  18   0     252542.16     253407.47     25128.29 o                         
  22  18   0       8784.72        110.52      4995.77 o                         
  24  18   0     419889.66     452843.25     39527.55 o                         
  26  18   0       7078.89       1683.98      6372.45 o                         
  28  18   0      56330.18      47198.98     10818.80 o                         
  30  18   0      21096.71      17267.46      8243.04 o                         
   1  19   0       4678.11       2801.37      2449.34 o                         
   3  19   0     117814.67     134428.45      8568.67 o                         
   5  19   0      10381.15       9390.76      4452.32 o                         
   7  19   0       2293.77       1451.80      2347.86 o                         
   9  19   0       5741.48       1747.18      2322.73 o                         
  11  19   0      23086.39      34133.05      4277.61 o                         
  13  19   0      17642.93      43173.82     10589.84 o                         
  15  19   0       6116.72       3858.07      3670.51 o                         
  17  19   0      12983.27       3815.32      5230.20 o                         
  19  19   0       5390.36       2128.09      4453.88 o                         
  21  19   0      44158.34      47308.89      8297.69 o                         
  23  19   0        232.84      -3704.91      5055.96 o                         
  25  19   0       1562.06       -653.96      5546.64 o                         
  27  19   0      71441.78      53359.76     11429.65 o                         
  29  19   0       1555.99       1188.47      7380.84 o                         
   0  20   0      11411.44      17740.66      5366.30 o                         
   2  20   0      46462.67      41926.78      4925.86 o                         
   4  20   0     127005.43     135412.09      8949.72 o                         
   6  20   0       3086.02       1040.61      2580.82 o                         
   8  20   0       7643.27      21210.40      6571.49 o                         
  10  20   0     332595.81     323079.12     17014.60 o                         
  12  20   0      75845.40      73843.62     11091.61 o                         
  14  20   0     213248.94     195586.86     13951.78 o                         
  16  20   0      26244.56      19119.11      4903.09 o                         
  18  20   0       4981.63       7510.12      5104.08 o                         
  20  20   0      26506.74      19763.21      5690.89 o                         
  22  20   0      42022.52      37958.96      9700.54 o                         
  24  20   0      10667.89       4396.02      6017.10 o                         
  26  20   0      85252.41     109041.81     26377.54 o                         
  28  20   0     119997.68     101444.88     20922.51 o                         
   1  21   0      66020.57      53702.22      6355.05 o                         
   3  21   0       2540.96       4521.87      2850.62 o                         
   5  21   0       1997.71       2471.60      2816.81 o                         
   7  21   0      47632.16      70384.80     11018.61 o                         
   9  21   0      27591.00      24670.14      4672.11 o                         
  11  21   0     106400.67     101105.51      8227.63 o                         
  13  21   0      11139.98       5968.40      4059.95 o                         
  15  21   0       7484.84       4721.24      4715.71 o                         
  17  21   0     178623.45     191418.62     34544.72 o                         
  19  21   0      44059.77      32073.04      6713.48 o                         
  21  21   0      40297.66      35454.49      6591.12 o                         
  23  21   0        488.40        743.69      5776.57 o                         
  25  21   0         20.49      -3691.56      5743.23 o                         
  27  21   0      56212.68      32051.23     10359.06 o                         
   0  22   0      48753.04      52298.32      8557.67 o                         
   2  22   0     107232.68     110997.59      8901.94 o                         
   4  22   0        593.73       2368.45      3141.44 o                         
   6  22   0      17724.28      13532.24      4250.09 o                         
   8  22   0      47810.68      62986.36      7855.50 o                         
  10  22   0      48895.32      59172.96     12633.64 o                         
  12  22   0      63355.28     113264.00     11104.90 o                         
  14  22   0     126056.01     113667.84     10361.61 o                         
  16  22   0        883.33      -1535.46      4054.96 o                         
  18  22   0      10370.35       6386.22      5201.88 o                         
  20  22   0       1637.36       7409.55      5252.17 o                         
  22  22   0      10636.38       6125.87      6163.59 o                         
  24  22   0       1773.52       4496.20      6532.03 o                         
  26  22   0      81187.12      66603.70     13094.09 o                         
   1  23   0       5392.79       4299.95      3608.96 o                         
   3  23   0      41229.74      60398.66      6526.52 o                         
   5  23   0      27654.90      25082.27      5582.64 o                         
   7  23   0       1847.97       6904.85      4187.92 o                         
   9  23   0      85303.88      96398.86      9417.56 o                         
  11  23   0     139334.92     145457.70     12420.86 o                         
  13  23   0      23736.04      20473.37      6157.09 o                         
  15  23   0      74169.66      67398.03      7964.67 o                         
  17  23   0       9490.08       7445.39      5528.36 o                         
  19  23   0       4074.00       2850.58      5376.09 o                         
  21  23   0      18672.14      21060.87      9839.85 o                         
  23  23   0      27355.16      32597.44      8761.38 o                         
  25  23   0       2619.86      -7771.17     10060.88 o                         
   0  24   0     234846.91     254753.67     31255.31 o                         
   2  24   0      11681.46       4408.81      6829.84 o                         
   4  24   0       8492.39       4994.22      4424.97 o                         
   6  24   0      28958.29      27535.28      6849.73 o                         
   8  24   0      68963.24      77414.68     15989.04 o                         
  10  24   0        491.64       3897.29      4068.35 o                         
  12  24   0     258395.88     252067.28     17880.45 o                         
  14  24   0      11634.86      23233.29      5828.42 o                         
  16  24   0      29393.25      27449.19      5952.36 o                         
  18  24   0       5781.74       2768.11      5473.74 o                         
  20  24   0       4164.04        365.46      5354.95 o                         
  22  24   0       4024.76       4687.31      5490.22 o                         
   1  25   0      74162.88      73115.02      9231.21 o                         
   3  25   0         61.22       5438.87      4534.51 o                         
   5  25   0        973.93      -3516.87      4654.11 o                         
   7  25   0      16951.98      18542.17      6175.60 o                         
   9  25   0     116374.86     129661.56     15772.87 o                         
  11  25   0       4207.94       2843.69      4349.05 o                         
  13  25   0      24135.21      20065.91      8960.96 o                         
  15  25   0      24683.05      25403.10      5985.02 o                         
  17  25   0        421.62       2916.10      5350.58 o                         
  19  25   0       8434.67      13699.50      6212.96 o                         
  21  25   0       2419.71       6331.56      5929.25 o                         
   0  26   0        876.38      -5596.99      8481.86 o                         
   2  26   0       2475.99       1538.19      7234.03 o                         
   4  26   0      22586.80      22979.88      7067.20 o                         
   6  26   0      34813.61      44637.46     14654.87 o                         
   8  26   0      21804.01      22748.86      7086.04 o                         
  10  26   0     107051.63     115517.34     23164.31 o                         
  12  26   0      16217.39      12051.12      6399.52 o                         
  14  26   0     167407.12     191583.69     17231.33 o                         
  16  26   0      39754.46      38532.57      8115.39 o                         
  18  26   0         79.36       9755.89      6229.40 o                         
   1  27   0        299.63       -280.74      7836.81 o                         
   3  27   0       8504.76       5371.76     12604.91 o                         
   5  27   0       3483.90       9089.85      5949.08 o                         
   7  27   0      36682.31      42901.03     11681.54 o                         
   9  27   0        879.23       7401.46      6122.85 o                         
  11  27   0      14209.86       9771.04      6579.21 o                         
  13  27   0      48370.22      54660.75     10432.75 o                         
  15  27   0       3459.13       4080.04      8547.02 o                         
  17  27   0      12207.26       2323.35      7566.81 o                         
   0  28   0       9242.13      -1145.16     15095.33 o                         
   2  28   0     145563.16     160477.30     19892.95 o                         
   4  28   0       3734.54      -3698.16      7730.17 o                         
   6  28   0        270.46       2337.61      8218.63 o                         
   8  28   0        430.38       8941.47      6806.06 o                         
  10  28   0      88853.36      87755.26     17456.30 o                         
  12  28   0       5385.06       4958.85      6331.18 o                         
  14  28   0      22019.62      30007.26     10902.43 o                         
   1  29   0       3348.12      -8808.37     10138.92 o                         
   3  29   0      10318.08       9345.09     12803.65 o                         
   5  29   0     112734.80     114307.44     16857.83 o                         
   7  29   0      13274.35      17621.39      9689.45 o                         
   9  29   0       1211.92      -7996.25      7996.25 o                         
   0  30   0     140791.27     102959.16     30577.06 o                         
 -37   1   1      51990.04      52435.89      6066.55 o                         
 -35   1   1       5620.42       2619.91      3018.20 o                         
 -33   1   1       1100.86       3337.99      2877.46 o                         
 -31   1   1     124986.95     141015.58     10490.81 o                         
 -29   1   1     130859.79     120478.00      9138.28 o                         
 -27   1   1       1974.26        677.10      2405.10 o                         
 -25   1   1      73895.14     102726.59      8536.15 o                         
 -23   1   1        159.72       1656.79      1917.74 o                         
 -21   1   1     869903.44     953832.62     55006.49 o                         
 -19   1   1     240137.67     212954.42     13191.97 o                         
 -17   1   1       1297.55      -1264.46      1264.46 o                         
 -15   1   1     166090.27     182251.09     15440.06 o                         
 -13   1   1     101815.87      81445.27     10409.35 o                         
  -3   1   1     555738.88     404096.66     32662.14 o                         
   3   1   1     125889.30     106739.09      4765.36 o                         
   5   1   1       3862.55        152.72       825.87 o                         
   7   1   1      84610.81      97833.12      6298.30 o                         
   9   1   1      16361.64      23117.21      2289.58 o                         
  11   1   1     115935.41     185296.91     11278.47 o                         
  13   1   1         88.14       5086.03      1947.73 o                         
  15   1   1      63422.26      57953.23      4589.38 o                         
  17   1   1      66592.75      67313.86      5298.96 o                         
  19   1   1      73990.23      72842.02      6494.05 o                         
  21   1   1     629201.56     598058.06     40660.25 o                         
  23   1   1      65084.61      58407.04      5937.24 o                         
  25   1   1      84341.53      85832.16      7228.69 o                         
  27   1   1       3050.37       5149.78      2682.22 o                         
  29   1   1       9078.16       4098.17      2843.75 o                         
  31   1   1       6230.41       4245.25      3030.06 o                         
  33   1   1     146910.75     137666.83     17489.71 o                         
  35   1   1       2118.28       5681.97      4270.81 o                         
  37   1   1      32298.57      28881.00      5012.03 o                         
 -38   2   1       2448.22       1780.88      3284.44 o                         
 -36   2   1      13015.84       4100.85      3257.27 o                         
 -34   2   1      32594.28      25481.39      4152.12 o                         
 -32   2   1     241531.56     229443.03     15666.15 o                         
 -30   2   1       1150.06      -1826.20      2536.41 o                         
 -28   2   1      74760.62      66584.32      6582.02 o                         
 -26   2   1       5444.65       7669.59      3475.37 o                         
 -24   2   1     113341.52     137956.06      9424.55 o                         
 -22   2   1     276569.44     269535.62     16550.45 o                         
 -20   2   1     186726.50     203520.45     12715.66 o                         
 -18   2   1       6632.04       8722.49      1814.05 o                         
 -16   2   1     234335.14     248022.39     14958.94 o                         
 -14   2   1     145202.23     222769.09     13367.54 o                         
 -12   2   1     187686.91     204354.11     14247.88 o                         
 -10   2   1      30249.58      51516.22      4272.59 o                         
  -8   2   1      86981.14      64243.68      4952.08 o                         
  -6   2   1      18579.64      51300.82      3379.45 o                         
  -4   2   1       4610.64       1735.55       571.38 o                         
  -2   2   1     365922.72     170718.12      7222.39 o                         
   2   2   1     310762.62     636663.75     24450.81 o                         
   4   2   1     402441.25     321683.25     13971.65 o                         
   6   2   1      21407.49       4781.67      1346.24 o                         
   8   2   1     140710.41     165108.61      9994.81 o                         
  10   2   1        325.42        -60.96      1250.61 o                         
  12   2   1        459.59       6935.40      1719.04 o                         
  14   2   1     159761.69     171252.03     10887.01 o                         
  16   2   1      89763.81      87957.41      6417.78 o                         
  18   2   1      18004.96      13454.23      2380.45 o                         
  20   2   1      64726.27      63420.94      5325.31 o                         
  22   2   1      11812.16      14566.57      2743.03 o                         
  24   2   1        695.51      -2227.32      2227.32 o                         
  26   2   1         85.67       3580.95      2585.47 o                         
  28   2   1       7921.86       8338.78      3147.92 o                         
  30   2   1      39005.38      40594.75      4970.14 o                         
  32   2   1        565.18      -2140.33      2805.62 o                         
  34   2   1      42418.48      48921.15      5870.58 o                         
  36   2   1      20913.81      21850.10      4491.55 o                         
  38   2   1       3657.49       3979.93      3713.49 o                         
 -37   3   1       7734.70       6355.29      4121.96 o                         
 -35   3   1       6272.58      10156.18      3547.66 o                         
 -33   3   1      89610.92     108595.64      9773.40 o                         
 -31   3   1      39837.48      38162.66      5875.14 o                         
 -29   3   1     187002.06     198049.02     15172.35 o                         
 -27   3   1     110478.41     101269.41      7716.66 o                         
 -25   3   1     189406.28     199057.94     12895.47 o                         
 -23   3   1     255712.61     301002.53     18469.05 o                         
 -21   3   1       2749.35       1904.84      1737.89 o                         
 -19   3   1     471214.28     473076.09     27765.64 o                         
 -17   3   1       3167.54       6344.12      1779.52 o                         
 -15   3   1         88.83       2717.73      1461.59 o                         
 -13   3   1     202958.53     145601.33      9076.39 o                         
 -11   3   1      70252.14      97650.35      6394.96 o                         
  -9   3   1     114497.29     103756.78      6549.47 o                         
  -7   3   1     180289.81     198671.28     10278.23 o                         
  -5   3   1      55706.14      27405.77      1887.16 o                         
  -3   3   1       8615.73       7838.01      1099.79 o                         
  -1   3   1      16346.67      83909.91      3418.76 o                         
   1   3   1     168870.50     242967.14      9137.60 o                         
   3   3   1       5699.27        634.95       499.17 o                         
   5   3   1     272833.75     244525.30     10110.97 o                         
   7   3   1    1456098.00    1432975.75     71595.80 o                         
   9   3   1        574.50       1038.96      2518.18 o                         
  11   3   1     688108.56     705751.19     40792.15 o                         
  13   3   1     306470.47     418630.59     24772.24 o                         
  15   3   1     198801.95     209761.83     13160.57 o                         
  17   3   1      97751.02      77115.52      5990.85 o                         
  19   3   1     510790.94     545291.81     31959.23 o                         
  21   3   1      17278.63      23931.64      3193.17 o                         
  23   3   1     124541.73     143725.80     10045.78 o                         
  25   3   1       2736.14       1074.96      2255.38 o                         
  27   3   1      30519.04      29658.56      4346.22 o                         
  29   3   1       4762.62       -790.31      2659.56 o                         
  31   3   1     528105.69     555282.06     38838.81 o                         
  33   3   1       4811.12       4842.05      3309.52 o                         
  35   3   1     136762.48     141323.02     11307.49 o                         
  37   3   1      12710.45      13136.36      4125.30 o                         
 -38   4   1         16.83      -2764.01      3118.73 o                         
 -36   4   1      90902.70      75356.30      7327.00 o                         
 -34   4   1       3293.86       4562.91      3626.55 o                         
 -32   4   1      70067.68      87039.26      8362.83 o                         
 -30   4   1       5435.39       5340.73      2764.41 o                         
 -28   4   1        991.06       5397.20      3149.54 o                         
 -26   4   1      28271.74      42028.57      4432.25 o                         
 -24   4   1      80015.53      67114.30      5609.93 o                         
 -22   4   1       2635.78        446.51      1803.86 o                         
 -20   4   1     196886.03     236041.42     14619.24 o                         
 -18   4   1       5626.43       6782.29      1859.70 o                         
 -16   4   1      17990.49      35853.79      3343.35 o                         
 -14   4   1      26566.45      33446.88      3102.89 o                         
 -12   4   1      49665.20      52940.23      3997.14 o                         
 -10   4   1     176653.47     204781.59     12258.35 o                         
  -8   4   1     117958.02     154327.73      8345.00 o                         
  -6   4   1     280102.69     218249.11      8823.89 o                         
  -4   4   1     189699.11     103520.25      3920.57 o                         
  -2   4   1      25805.30     128813.95      5175.11 o                         
   0   4   1        184.16       8617.30      1055.58 o                         
   2   4   1     122763.93      29913.64      1846.86 o                         
   4   4   1      11403.73      16763.25      1231.34 o                         
   6   4   1      83118.40      58837.93      3340.03 o                         
   8   4   1      60453.81      67884.70      4388.29 o                         
  10   4   1     112525.88     137550.53      8779.16 o                         
  12   4   1      12694.88      12625.84      2225.48 o                         
  14   4   1      81083.94      23778.84      3050.33 o                         
  16   4   1      15103.54      11855.99      2289.94 o                         
  18   4   1      75071.88      60817.16      5145.18 o                         
  20   4   1     306621.09     280128.47     17491.03 o                         
  22   4   1      61237.24      73820.33      6202.53 o                         
  24   4   1      99111.40      93212.29      7410.38 o                         
  26   4   1      35594.91      39620.22      4473.77 o                         
  28   4   1       3098.55       4514.54      2748.00 o                         
  30   4   1      36819.99      40196.19      5403.56 o                         
  32   4   1      77422.48      82139.67      8469.17 o                         
  34   4   1     141628.42     145582.89     12549.18 o                         
  36   4   1        806.04      10301.24      3722.84 o                         
  38   4   1      70137.77      79026.50      9785.66 o                         
 -37   5   1      38272.57      41747.62      5822.99 o                         
 -35   5   1     236408.20     268676.12     20172.59 o                         
 -33   5   1      55156.01      58769.70      6674.95 o                         
 -31   5   1      63659.50      86114.29      7327.24 o                         
 -29   5   1     214580.00     191645.75     12915.95 o                         
 -27   5   1     163708.64     180193.17     12233.59 o                         
 -25   5   1      59883.20      67693.91      5777.51 o                         
 -23   5   1       4849.64       5084.00      2183.79 o                         
 -21   5   1     277948.34     218111.33     13834.07 o                         
 -19   5   1      12251.20      12396.96      2332.08 o                         
 -17   5   1       1941.30       2869.53      1707.39 o                         
 -15   5   1      57829.69      85180.55      6202.96 o                         
 -13   5   1     135327.30     213627.31     13083.37 o                         
 -11   5   1     587073.31     572446.69     28672.03 o                         
  -9   5   1      45121.07      28721.61      5278.33 o                         
  -7   5   1     964554.94    1215880.75     46846.04 o                         
  -5   5   1      57241.31      51429.86      2498.85 o                         
  -3   5   1     215299.42     306384.50     11399.21 o                         
  -1   5   1     122250.52     195905.77      8519.65 o                         
   1   5   1     207210.22     162805.44      7406.22 o                         
   3   5   1     325400.78     209249.27      7694.67 o                         
   5   5   1    1011266.31     903763.19     33158.47 o                         
   7   5   1     153030.38      86097.57      5608.75 o                         
   9   5   1     986097.38    1245479.00     56433.32 o                         
  11   5   1     274777.97     292744.44     17603.54 o                         
  13   5   1     193854.59     221847.00     13844.98 o                         
  15   5   1     692561.75     867059.25     50356.75 o                         
  17   5   1     129548.81     139865.16      9522.52 o                         
  19   5   1      29754.10      29576.44      3772.69 o                         
  21   5   1      17292.83      13492.80      2703.42 o                         
  23   5   1      30345.00      22213.93      3417.80 o                         
  25   5   1      13393.73       7961.49      2707.16 o                         
  27   5   1     151465.44     152690.88     11438.95 o                         
  29   5   1     259661.56     255168.95     16946.99 o                         
  31   5   1     137134.78     130728.03     11502.01 o                         
  33   5   1      85883.45      96785.23      9462.18 o                         
  35   5   1      56137.88      62617.45      7366.07 o                         
  37   5   1      51590.97      35329.13      6727.15 o                         
 -36   6   1      33186.95      38538.14      5672.63 o                         
 -34   6   1      85739.06      77421.40      7300.50 o                         
 -32   6   1       3702.89       1082.17      2825.78 o                         
 -30   6   1      31455.54      34860.81      4495.70 o                         
 -28   6   1     254723.50     279279.81     17627.35 o                         
 -26   6   1      38235.88      29787.63      3859.64 o                         
 -24   6   1       9537.22       3375.92      2256.14 o                         
 -22   6   1      10317.10      10468.42      2467.20 o                         
 -20   6   1      77327.38      81671.19      6335.22 o                         
 -18   6   1     118491.02     130132.80     11124.45 o                         
 -16   6   1      87161.62      93983.81      6008.16 o                         
 -14   6   1     128686.66     140381.12     12471.23 o                         
 -12   6   1     344042.78     308767.59     16274.16 o                         
 -10   6   1     491933.19     537973.50     27671.27 o                         
  -8   6   1      25403.52      15589.18      1665.91 o                         
  -6   6   1       3065.11        811.11      1072.29 o                         
  -4   6   1     123138.84     133122.03      5585.36 o                         
  -2   6   1       7647.83        531.86      1092.84 o                         
   0   6   1     181078.33     118985.96      8508.85 o                         
   2   6   1     450390.38     359329.53     14273.43 o                         
   4   6   1      57842.01      51354.87      3387.88 o                         
   6   6   1     175155.12     152374.44      6225.46 o                         
   8   6   1      13015.29      27513.87      2164.23 o                         
  10   6   1     192724.52     290718.34     13930.68 o                         
  12   6   1     134011.08     124657.46      7453.95 o                         
  14   6   1     283200.72     285307.06     15385.98 o                         
  16   6   1      24691.79      30110.96      4790.47 o                         
  18   6   1       6805.93       8924.97      2395.34 o                         
  20   6   1     342136.41     315143.44     19507.07 o                         
  22   6   1     442298.34     537580.88     32139.05 o                         
  24   6   1     125374.84     121621.51      9080.12 o                         
  26   6   1     116191.85     125803.02      9495.83 o                         
  28   6   1      15890.89      26431.31      4105.42 o                         
  30   6   1      16167.98      20041.67      4698.92 o                         
  32   6   1      32186.94      37964.34      5088.34 o                         
  34   6   1      21356.13      16204.60      4310.47 o                         
  36   6   1      56846.40      60164.36      9106.50 o                         
 -37   7   1      32808.26      24844.03     11616.09 o                         
 -35   7   1      70593.17      72880.30      7099.17 o                         
 -33   7   1     132780.66     144172.77     10865.88 o                         
 -31   7   1      26413.24      20513.64      3909.06 o                         
 -29   7   1      35788.25      47661.29      5226.32 o                         
 -27   7   1      91487.86      82091.84      7059.11 o                         
 -25   7   1       1863.81      -2167.74      2167.74 o                         
 -23   7   1      61910.32      58689.85      5373.48 o                         
 -21   7   1      36257.72      34943.47      6421.12 o                         
 -19   7   1      52361.41      68577.64      5045.90 o                         
 -17   7   1      29132.25      44526.12      4921.87 o                         
 -15   7   1     564382.25     556547.25     28798.93 o                         
 -13   7   1     186554.36     215729.94     11919.14 o                         
 -11   7   1       3871.83       1366.59      1591.37 o                         
  -9   7   1     234936.77     205134.03     10062.19 o                         
  -7   7   1    1001534.69    1100147.88     52941.15 o                         
  -5   7   1     333451.19     368313.12     16487.20 o                         
  -3   7   1    1217147.12    1366932.50     52319.48 o                         
  -1   7   1      56029.57      99344.05      6321.89 o                         
   1   7   1     155044.09     153202.72      7124.51 o                         
   3   7   1     533429.50     438150.09     17337.50 o                         
   5   7   1     130758.67     151319.11      6302.32 o                         
   7   7   1        552.98       4435.25      1250.73 o                         
   9   7   1     248922.38     201573.61     10712.77 o                         
  11   7   1      51618.36      65625.35      4351.02 o                         
  13   7   1      12459.31      19176.11      2604.23 o                         
  15   7   1     211751.92     195930.75     11160.79 o                         
  17   7   1     157440.45     172438.22     10055.24 o                         
  19   7   1      29359.40      36297.61      3623.69 o                         
  21   7   1     162529.19     185663.73     12559.95 o                         
  23   7   1      24929.52      31053.94      4004.60 o                         
  25   7   1     106311.09     125840.52      9542.28 o                         
  27   7   1      85907.40      77680.16      7267.18 o                         
  29   7   1     189846.92     201156.31     14066.49 o                         
  31   7   1      31213.54      38729.22      5019.67 o                         
  33   7   1       1307.43       1016.81      3142.78 o                         
  35   7   1      52202.89      49379.39      8325.03 o                         
  37   7   1      88771.11      68695.77     17297.50 o                         
 -36   8   1      89215.38      85529.53      9419.28 o                         
 -34   8   1       4834.66       3110.44      3433.66 o                         
 -32   8   1      75683.52      65362.46      6598.64 o                         
 -30   8   1      17792.43      11736.82      3391.87 o                         
 -28   8   1      86282.38     112751.03      9207.87 o                         
 -26   8   1        704.24      -1726.79      2411.65 o                         
 -24   8   1     150935.50     154895.34      9608.83 o                         
 -22   8   1      54195.27      50981.45      5316.06 o                         
 -20   8   1      64559.15      98456.81      6717.74 o                         
 -18   8   1     818101.81     885043.19     45265.44 o                         
 -16   8   1      21719.47      43201.73      3891.75 o                         
 -14   8   1      46971.66      48677.44      4054.83 o                         
 -12   8   1     187473.45     115291.43      7248.64 o                         
 -10   8   1     201115.78     245190.06     10295.92 o                         
  -8   8   1      82657.70      54428.78      5156.51 o                         
  -6   8   1      63388.40      88448.21      4278.86 o                         
  -4   8   1      20473.76      26448.73      2179.97 o                         
  -2   8   1      29954.75     103317.41      8722.22 o                         
   0   8   1      50817.97     176155.81      8207.93 o                         
   2   8   1      14872.41      20493.42      6110.26 o                         
   4   8   1     937720.19    1044909.56     38601.84 o                         
   6   8   1      29084.80      54428.69      4698.00 o                         
   8   8   1      72023.29     100382.34      5250.85 o                         
  10   8   1     228889.58     245033.05     11220.86 o                         
  12   8   1     164603.94     156325.09      7664.12 o                         
  14   8   1     126902.91     133045.19      8294.60 o                         
  16   8   1     136560.39     151877.70      9338.36 o                         
  18   8   1     264757.75     260432.12     14530.01 o                         
  20   8   1     170643.80     168758.91     10086.77 o                         
  22   8   1      30499.36      19083.36      3098.77 o                         
  24   8   1      28492.95      36148.34      7380.37 o                         
  26   8   1      89357.33      98851.49      8329.42 o                         
  28   8   1     490925.41     474882.62     29302.51 o                         
  30   8   1         71.82       3647.25      3284.43 o                         
  32   8   1     111356.87     127567.05     10350.48 o                         
  34   8   1       3206.62       1833.14      4005.91 o                         
  36   8   1        145.24       4277.11      6904.27 o                         
 -35   9   1      88228.65      90303.09      9660.33 o                         
 -33   9   1      11548.58      14389.23      3931.93 o                         
 -31   9   1      65931.99      64206.57      6552.54 o                         
 -29   9   1     242910.11     251213.48     16512.67 o                         
 -27   9   1      77247.06      95862.98      8070.37 o                         
 -25   9   1       1079.34       1997.61      2423.74 o                         
 -23   9   1      19050.94      15234.96      5339.01 o                         
 -21   9   1     229730.48     256662.83     19851.24 o                         
 -19   9   1      22670.72      13194.09      2701.25 o                         
 -17   9   1     659159.31     673196.62     34699.42 o                         
 -15   9   1      80328.02      66325.98      8946.36 o                         
 -13   9   1        912.81       -556.54      1733.10 o                         
 -11   9   1      17685.45      32317.46      2792.70 o                         
  -9   9   1     187218.23     136760.17      6230.31 o                         
  -7   9   1     199119.44     260871.08     10496.90 o                         
  -5   9   1     668005.75     886794.25     34545.25 o                         
  -3   9   1    1211334.38    1346945.75     58265.22 o                         
  -1   9   1       9060.82      15470.71      2860.04 o                         
   1   9   1       1799.02       -621.66      1404.52 o                         
   3   9   1     643357.75     757161.62     31580.42 o                         
   5   9   1       3774.97        259.50      1267.50 o                         
   7   9   1     659826.94     758945.31     28216.75 o                         
   9   9   1     132204.11     141406.33      6998.46 o                         
  11   9   1     158741.86     209504.31     10290.84 o                         
  13   9   1      20865.68      48308.89      3427.82 o                         
  15   9   1        926.00       4135.10      2126.55 o                         
  17   9   1      25672.77      38212.65      5163.66 o                         
  19   9   1     852234.62     842834.81     43526.54 o                         
  21   9   1        433.56      -2150.19      2150.19 o                         
  23   9   1      11791.74      17846.95      3197.69 o                         
  25   9   1      22773.38      23766.93      3624.57 o                         
  27   9   1        721.00      -2744.21      2744.21 o                         
  29   9   1       1814.40         61.42      3019.00 o                         
  31   9   1     115701.57     134357.31     10768.26 o                         
  33   9   1        449.94      -1619.85      3930.01 o                         
  35   9   1      13873.42      21818.66      8137.24 o                         
 -36  10   1      24569.51      25081.29     14407.54 o                         
 -34  10   1     152685.52     177228.41     15430.77 o                         
 -32  10   1      27878.18      31203.46      8345.19 o                         
 -30  10   1      74100.94      91087.88      9729.79 o                         
 -28  10   1     132702.72     121354.88      9718.28 o                         
 -26  10   1      29740.90      28954.83      4353.41 o                         
 -24  10   1        677.77      -1123.62      2400.00 o                         
 -22  10   1      26818.43      20939.54      3349.56 o                         
 -20  10   1    1043856.88    1077792.50     54520.02 o                         
 -18  10   1      31843.75      31097.41      4039.40 o                         
 -16  10   1       3580.27       4357.10      2191.24 o                         
 -14  10   1         96.21      -1529.00      1529.00 o                         
 -12  10   1     109997.73     108842.09      6014.39 o                         
 -10  10   1      17765.30      17411.53      2113.21 o                         
  -8  10   1     507126.56     630610.88     26378.54 o                         
  -6  10   1     224601.59     213057.23     11787.43 o                         
  -4  10   1      28420.88      60610.79      7084.87 o                         
  -2  10   1      12338.95       9930.31      2004.53 o                         
   0  10   1     148886.14     132257.28      6753.84 o                         
   2  10   1     267063.44     290917.50     13095.28 o                         
   4  10   1     236883.00     357068.81     17934.22 o                         
   6  10   1      75228.14      81867.77      4456.81 o                         
   8  10   1     146943.83     230309.14      9543.58 o                         
  10  10   1       6542.90      12183.88      2008.24 o                         
  12  10   1     663447.50     714715.94     31320.77 o                         
  14  10   1     230806.22     214186.19     10154.09 o                         
  16  10   1      20975.70      19626.80      4476.92 o                         
  18  10   1      33368.22      29628.19      3845.71 o                         
  20  10   1      12267.61       3451.47      4618.03 o                         
  22  10   1     312388.88     348069.44     19308.60 o                         
  24  10   1     139278.22     180559.34     11481.83 o                         
  26  10   1     138216.88     144074.28     11123.95 o                         
  28  10   1      44860.46      34746.48      5012.47 o                         
  30  10   1     103151.93      90239.58      8321.99 o                         
  32  10   1      38732.27      28492.28      6893.07 o                         
  34  10   1     138802.55     107854.35     15454.90 o                         
  36  10   1     133566.67     128119.60     17118.31 o                         
 -35  11   1       1538.17       7621.69      8898.34 o                         
 -33  11   1      39027.02      30148.06      5858.34 o                         
 -31  11   1     240113.52     223172.02     18474.15 o                         
 -29  11   1       3800.27      -1454.62      3091.50 o                         
 -27  11   1       3127.33       3494.02      3165.62 o                         
 -25  11   1     328281.28     314706.19     17876.06 o                         
 -23  11   1      11929.92      11126.36      3016.07 o                         
 -21  11   1     433815.75     453185.47     24205.70 o                         
 -19  11   1     117537.38     111109.39     10188.99 o                         
 -17  11   1      62528.82      65942.20      9087.80 o                         
 -15  11   1         70.12        126.78      2060.93 o                         
 -13  11   1      87494.50      91724.16      5037.56 o                         
 -11  11   1       2763.43       4118.73      1702.21 o                         
  -9  11   1     113514.77     175475.53      8532.74 o                         
  -7  11   1     121027.34     123814.59      6192.68 o                         
  -5  11   1      16813.91      10915.47      1966.76 o                         
  -3  11   1      97201.11     132309.98     14335.31 o                         
  -1  11   1     173955.23     203492.58     11740.70 o                         
   1  11   1      68372.80     152064.62      7634.58 o                         
   3  11   1      42350.08      26167.64      9745.13 o                         
   5  11   1      81099.46      68948.09      8571.74 o                         
   7  11   1     215459.34     178085.50      8124.65 o                         
   9  11   1     575340.56     379958.62     21157.20 o                         
  11  11   1      78672.01      93860.31     13937.52 o                         
  13  11   1       6308.71       4896.52      1662.69 o                         
  15  11   1     243179.41     297538.41     15558.51 o                         
  17  11   1     141544.20     136999.98      9040.62 o                         
  19  11   1       2101.50       2547.03      2486.10 o                         
  21  11   1     218615.23     275612.81     28853.71 o                         
  23  11   1        299.89      -1676.40      2556.39 o                         
  25  11   1      39758.42      47517.83      5023.67 o                         
  27  11   1      48863.28      52762.23      9934.65 o                         
  29  11   1      25256.29      32864.68      5933.72 o                         
  31  11   1      43960.80      47626.79      9669.44 o                         
  33  11   1     165016.11     166112.78     19949.07 o                         
  35  11   1       3214.33       6014.97      7391.74 o                         
 -34  12   1       3819.21      11999.83      6907.64 o                         
 -32  12   1      66518.75      53746.47      9144.04 o                         
 -30  12   1         41.72        522.95      3765.40 o                         
 -28  12   1      22007.55      22167.21      4464.16 o                         
 -26  12   1      36278.64      42452.27      5540.21 o                         
 -24  12   1         29.36       5668.17      2932.66 o                         
 -22  12   1      19440.38      23850.41      7402.53 o                         
 -20  12   1      21927.64      14265.66      8444.88 o                         
 -18  12   1      46875.84      49284.09      4910.88 o                         
 -16  12   1      53542.58      66858.57      9991.72 o                         
 -14  12   1      31290.63      30318.71      2817.58 o                         
 -12  12   1      41680.64      50480.28      9211.15 o                         
 -10  12   1      12709.47      15517.93      5012.44 o                         
  -8  12   1      49853.11      89583.65      6120.61 o                         
  -6  12   1      55004.78      33871.95      3064.60 o                         
  -4  12   1      75202.46      55591.68      4251.28 o                         
  -2  12   1       1168.55      12397.68      2777.76 o                         
   0  12   1      36891.43      64533.14      4749.37 o                         
   2  12   1      54569.44      81221.32      7588.07 o                         
   4  12   1     264008.03     402418.03     17368.71 o                         
   6  12   1      33147.55      36276.99      6442.62 o                         
   8  12   1        103.69        291.39      1473.51 o                         
  10  12   1      60190.62      55490.02      7030.08 o                         
  12  12   1      12132.23      14977.25      4169.26 o                         
  14  12   1     476845.69     526750.62     21784.41 o                         
  16  12   1      23378.45      25653.04      2601.65 o                         
  18  12   1      14273.44      12649.23      3006.21 o                         
  20  12   1      31180.50      23728.67      3738.35 o                         
  22  12   1       5005.56       7232.26      4057.37 o                         
  24  12   1       1072.41       1144.25      2752.35 o                         
  26  12   1        604.09        173.33      3218.05 o                         
  28  12   1         20.22       2144.36      3827.23 o                         
  30  12   1      21168.34      24726.86      5641.22 o                         
  32  12   1        240.78      -5898.23      6712.46 o                         
  34  12   1         55.59       2034.45      6998.53 o                         
 -33  13   1      77521.29      67023.31     11453.08 o                         
 -31  13   1      60360.36      49253.93     10027.56 o                         
 -29  13   1      21116.37      13816.98      4795.93 o                         
 -27  13   1      47993.42      57660.71     12329.78 o                         
 -25  13   1       3056.94      10281.36      3359.33 o                         
 -23  13   1       1663.78        686.65      2826.33 o                         
 -21  13   1       3152.65       3176.90      2900.13 o                         
 -19  13   1     177762.64     185598.95     11842.29 o                         
 -17  13   1      17724.01      18077.86      3407.85 o                         
 -15  13   1      38089.40      42673.77      4331.25 o                         
 -13  13   1     255207.36     224979.72     11478.73 o                         
 -11  13   1        186.27        755.83      1793.52 o                         
  -9  13   1     113995.20     123749.63      6906.53 o                         
  -7  13   1     505940.75     449252.81     19724.17 o                         
  -5  13   1      82122.65      49074.78      7096.12 o                         
  -3  13   1     219561.56     185493.42     10095.50 o                         
  -1  13   1     764312.00     638448.12     29081.59 o                         
   1  13   1       2850.04      -1559.79      1559.79 o                         
   3  13   1     183643.48     143757.27     14724.34 o                         
   5  13   1     616791.44     744128.50     33243.49 o                         
   7  13   1      96806.18      93043.02      5688.29 o                         
   9  13   1     474791.12     399653.75     16768.93 o                         
  11  13   1        845.55       1036.92      1958.72 o                         
  13  13   1      22791.64      53944.37      4473.88 o                         
  15  13   1      91709.56     105388.85      6892.03 o                         
  17  13   1      58943.94      72568.08      4574.26 o                         
  19  13   1      12707.42       6552.20      2951.74 o                         
  21  13   1     329223.78     327051.91     18732.70 o                         
  23  13   1      65942.56      69626.34      6482.07 o                         
  25  13   1       1554.00       2533.26      3473.01 o                         
  27  13   1      23131.66      41975.46      6633.54 o                         
  29  13   1      19808.62      14347.18      7062.01 o                         
  31  13   1       1268.73       1502.83      6259.09 o                         
  33  13   1      49655.01      26043.12      8709.10 o                         
 -34  14   1       1423.46       4424.46      6643.05 o                         
 -32  14   1      29939.34      37719.30      9390.29 o                         
 -30  14   1       7540.81      10014.92      6691.87 o                         
 -28  14   1       1167.70       4243.16      5956.79 o                         
 -26  14   1       3127.97       6055.95      4296.66 o                         
 -24  14   1      32802.29      22235.12      4898.20 o                         
 -22  14   1       8713.80       5300.40      3063.39 o                         
 -20  14   1      27787.87      37758.59      7787.80 o                         
 -18  14   1      49908.25      44105.96      4306.17 o                         
 -16  14   1       5101.43       5028.92      2026.71 o                         
 -14  14   1     420408.00     353979.03     15456.42 o                         
 -12  14   1      20285.72       9541.52      2343.91 o                         
 -10  14   1     286629.03     281770.09     13909.56 o                         
  -8  14   1      42601.36      77923.59     11515.72 o                         
  -6  14   1     114016.01     101125.30      6938.55 o                         
  -4  14   1       7011.93       4047.67      3476.53 o                         
  -2  14   1     337859.09     308165.16     15023.33 o                         
   0  14   1      44227.61      28305.74      3865.45 o                         
   2  14   1      48940.94      66263.26      5601.78 o                         
   4  14   1     216997.02     187868.20     10111.84 o                         
   6  14   1      82377.84      98125.35     19479.77 o                         
   8  14   1     133637.17     210835.19     13200.49 o                         
  10  14   1       4517.56       6500.73      2171.53 o                         
  12  14   1      77647.88     101161.72      6630.88 o                         
  14  14   1    1210830.88    1156985.12     46878.19 o                         
  16  14   1       6346.39       3491.55      1967.18 o                         
  18  14   1      23602.15      21630.95      2826.28 o                         
  20  14   1     113414.15     103623.50      8307.60 o                         
  22  14   1     100274.02      92041.76      7704.81 o                         
  24  14   1     232198.22     220932.03     16692.35 o                         
  26  14   1      78784.62      66641.32     19560.69 o                         
  28  14   1        973.98      -5398.25      5587.39 o                         
  30  14   1      45740.07      29485.70      8759.34 o                         
  32  14   1       1002.98       5620.40      6753.98 o                         
  34  14   1      19494.17      24128.36      8937.44 o                         
 -33  15   1       3052.50       6811.11     13407.23 o                         
 -31  15   1      26784.40      35735.74      9018.16 o                         
 -29  15   1      85154.23      73710.10     12084.81 o                         
 -27  15   1        483.56      -4844.17      4844.17 o                         
 -25  15   1      59776.20      63245.43      7166.52 o                         
 -23  15   1       8973.25       8302.98      3893.48 o                         
 -21  15   1      13492.16      16941.89      3885.25 o                         
 -19  15   1      29083.90      35594.13      4764.39 o                         
 -17  15   1      99491.53     105341.14      6051.25 o                         
 -15  15   1     176678.64     170223.12      8653.26 o                         
 -13  15   1       4045.21       1960.12      2189.27 o                         
 -11  15   1     479512.91     525980.81     23932.07 o                         
  -9  15   1     317684.62     295706.75     15811.63 o                         
  -7  15   1     512178.09     547965.81     27681.33 o                         
  -5  15   1     634208.25     622023.44     28435.55 o                         
  -3  15   1       4309.29        658.03      2021.40 o                         
  -1  15   1      41761.22      55724.53      6507.86 o                         
   1  15   1      30684.99      43008.21      4766.28 o                         
   3  15   1      83741.95      82174.89      5419.78 o                         
   5  15   1       2703.42       3854.07      2178.28 o                         
   7  15   1     154606.64      90624.52     12243.15 o                         
   9  15   1        317.42       4753.85      2032.72 o                         
  11  15   1      72249.69      53080.34      7281.34 o                         
  13  15   1     106958.98     109222.88      8523.47 o                         
  15  15   1      84392.58      95832.81      5954.97 o                         
  17  15   1      15114.63      26084.59      3060.33 o                         
  19  15   1       1116.77       4721.43      2482.46 o                         
  21  15   1      13588.50      11178.88      4052.75 o                         
  23  15   1      80123.06      77486.08      8086.50 o                         
  25  15   1      32816.59      28364.71      6816.99 o                         
  27  15   1     370255.91     251610.69     38636.45 o                         
  29  15   1       2291.28       1395.50      6851.78 o                         
  31  15   1      48732.05      46497.30     10567.41 o                         
  33  15   1       2873.84      -1784.56      8239.60 o                         
 -32  16   1      55691.25      57197.33     20785.72 o                         
 -30  16   1      35101.91      35318.88      9431.59 o                         
 -28  16   1         39.63       -270.29      5961.13 o                         
 -26  16   1       5930.96       7267.35      8448.97 o                         
 -24  16   1      89012.81      85533.72     11485.15 o                         
 -22  16   1      17784.80      15479.16      5423.37 o                         
 -20  16   1      18622.86      12272.40      4064.26 o                         
 -18  16   1      63093.95      76538.65      5006.78 o                         
 -16  16   1      63231.91      83052.95      5464.64 o                         
 -14  16   1     413048.66     441897.72     22186.10 o                         
 -12  16   1      68381.88      67022.15      5417.46 o                         
 -10  16   1       1726.97      14965.44      2869.22 o                         
  -8  16   1      86984.28      95550.78     13270.57 o                         
  -6  16   1     196395.42     172396.05     10437.38 o                         
  -4  16   1      90633.37     101631.30      9772.76 o                         
  -2  16   1     514999.47     544797.25     25240.58 o                         
   0  16   1      99461.95      90308.64      6333.89 o                         
   2  16   1       3623.33       7413.91      2220.32 o                         
   4  16   1      59716.77      74635.13      6072.74 o                         
   6  16   1     351630.56     272704.97     17105.56 o                         
   8  16   1     148620.31     150199.77      8275.04 o                         
  10  16   1     143090.64     154693.83     14905.53 o                         
  12  16   1     241744.30     219273.97     22117.55 o                         
  14  16   1       4198.20       6039.61      2842.66 o                         
  16  16   1     336840.12     351350.06     23867.60 o                         
  18  16   1      27819.06      27665.74      7441.59 o                         
  20  16   1      20221.49      15935.68      4461.12 o                         
  22  16   1      55057.78      64408.65      8926.17 o                         
  24  16   1       5194.60       7295.94      5273.93 o                         
  26  16   1      27789.09      31104.32     19653.57 o                         
  28  16   1       8423.91      10679.08      7224.65 o                         
  30  16   1        779.78       6042.27      7059.99 o                         
  32  16   1       1062.81       3882.58      7634.47 o                         
 -31  17   1       3645.31      -5961.23      5961.23 o                         
 -29  17   1      45151.69      31663.23     18311.67 o                         
 -27  17   1      93465.81     129429.92     17090.42 o                         
 -25  17   1       7965.69       8209.04      5328.31 o                         
 -23  17   1      30876.35      21797.17      6474.63 o                         
 -21  17   1       1762.83      -2421.88      4528.25 o                         
 -19  17   1      49732.82      56049.39      7502.11 o                         
 -17  17   1      98937.53      94436.30     10912.59 o                         
 -15  17   1     137676.17     142456.97     11374.40 o                         
 -13  17   1       5834.03      13636.77      6647.57 o                         
 -11  17   1     397746.62     404794.75     21078.28 o                         
  -9  17   1     360917.03     318688.38     15056.27 o                         
  -7  17   1      98120.53      98261.27      6177.70 o                         
  -5  17   1       5216.64       9390.01      2872.53 o                         
  -3  17   1     112136.55     119788.55      7841.85 o                         
  -1  17   1     257210.55     274034.50     16415.61 o                         
   1  17   1       1631.18       -794.67      2058.86 o                         
   3  17   1      51602.29      51513.26      4929.81 o                         
   5  17   1     136410.92     143708.89      8707.18 o                         
   7  17   1     167233.84     165916.86     10515.52 o                         
   9  17   1      32205.74      27925.52      5977.78 o                         
  11  17   1     175795.83     194718.92     17994.62 o                         
  13  17   1       9843.86      12180.91      3044.20 o                         
  15  17   1      22894.94      21946.64      3842.60 o                         
  17  17   1       3590.12       8943.19      3551.46 o                         
  19  17   1      24959.91      35719.78      8466.27 o                         
  21  17   1      18099.78      20671.29      6279.76 o                         
  23  17   1      76697.45      94031.25     11526.65 o                         
  25  17   1         82.80      -2245.81      4979.58 o                         
  27  17   1      48583.23      31849.66      9314.92 o                         
  29  17   1      34113.90      28849.89     10993.69 o                         
  31  17   1       2664.51       7114.15      7785.57 o                         
 -30  18   1      17541.79      10587.67      7760.17 o                         
 -28  18   1       6462.40       -836.55      6252.90 o                         
 -26  18   1      19553.21      26385.94      8605.99 o                         
 -24  18   1      14614.30       8718.06      5690.74 o                         
 -22  18   1       7549.94       1790.35      4864.94 o                         
 -20  18   1      48109.59      42125.59      7860.97 o                         
 -18  18   1      81746.55      71973.39      8272.10 o                         
 -16  18   1      25888.77      30067.38      4903.52 o                         
 -14  18   1     190175.48     208225.56     18908.74 o                         
 -12  18   1       4257.72      17209.06      9619.93 o                         
 -10  18   1     123685.70     139443.77     11512.67 o                         
  -8  18   1      41587.54      35510.25      7782.27 o                         
  -6  18   1     118816.14     110475.62      9082.24 o                         
  -4  18   1         66.69       2874.28      2390.89 o                         
  -2  18   1       2313.92      -1627.78      2172.08 o                         
   0  18   1      67010.36      44715.51      9461.77 o                         
   2  18   1      48844.06      60636.76      8594.53 o                         
   4  18   1      64748.12      69744.84     19289.70 o                         
   6  18   1       1263.15       1149.53      2313.44 o                         
   8  18   1      40318.87      36350.73      5203.87 o                         
  10  18   1       4767.22       2998.44      3298.02 o                         
  12  18   1      46381.72      38440.42      8648.25 o                         
  14  18   1      10843.17       4354.35      3433.27 o                         
  16  18   1       1788.85       8734.23      3812.41 o                         
  18  18   1       7540.65      16207.74      5126.58 o                         
  20  18   1       4030.10       4139.01      5355.88 o                         
  22  18   1      61911.12      70389.56     15361.24 o                         
  24  18   1       1149.14        889.25      5443.85 o                         
  26  18   1      35076.85      33356.15     17766.88 o                         
  28  18   1       5010.48       2515.29      7088.24 o                         
  30  18   1       3896.26       6158.79      7452.36 o                         
 -29  19   1       6743.15       1278.84      6785.89 o                         
 -27  19   1     106897.36      84415.23     14088.26 o                         
 -25  19   1      83895.93      81750.89     11094.01 o                         
 -23  19   1      24052.80      18256.32      7890.30 o                         
 -21  19   1      62340.67      74374.45     10403.97 o                         
 -19  19   1     113682.40     139137.75     12059.77 o                         
 -17  19   1          1.33      -2807.04      3347.51 o                         
 -15  19   1     164251.77     159434.30     11842.95 o                         
 -13  19   1     103434.59      96517.91     13473.18 o                         
 -11  19   1     323706.06     272551.03     14758.86 o                         
  -9  19   1      72623.26      79067.11      8377.29 o                         
  -7  19   1       3054.51       7169.44      2500.05 o                         
  -5  19   1       7742.18       1746.05      2942.23 o                         
  -3  19   1      11747.30      12475.95      4968.20 o                         
  -1  19   1       9420.22      12738.57      3029.13 o                         
   1  19   1      20818.23      16236.45      3264.64 o                         
   3  19   1      55707.64      71201.06     11573.37 o                         
   5  19   1     340478.03     360218.50     22834.59 o                         
   7  19   1      31929.51      42854.94      4167.82 o                         
   9  19   1     287769.09     223054.20     11580.16 o                         
  11  19   1     386125.44     390941.69     19876.22 o                         
  13  19   1     149664.36     164125.20     12385.86 o                         
  15  19   1      20210.55      24872.27      4949.91 o                         
  17  19   1     280891.59     326174.50     23170.28 o                         
  19  19   1     129859.69     121373.95     17382.38 o                         
  21  19   1      26032.50      20523.76     11253.59 o                         
  23  19   1      13253.25       5180.43      5856.15 o                         
  25  19   1      32518.16      27992.74      7598.66 o                         
  27  19   1      24332.33      22949.84     14459.98 o                         
  29  19   1      64261.79      70896.17     20166.38 o                         
 -28  20   1       2958.88       2426.86      7131.08 o                         
 -26  20   1      51572.86      42295.70     10322.41 o                         
 -24  20   1     253513.72     251422.92     22678.78 o                         
 -22  20   1      10165.13      12467.63     13256.54 o                         
 -20  20   1       3187.85       2994.93      4454.48 o                         
 -18  20   1      32016.20      41793.36      7005.83 o                         
 -16  20   1      57960.62      61901.22     10255.29 o                         
 -14  20   1     118129.27     127158.58     10567.34 o                         
 -12  20   1      17424.55      10410.43      4033.68 o                         
 -10  20   1       1707.65      15003.37      6290.77 o                         
  -8  20   1     122067.85     142175.34     15934.58 o                         
  -6  20   1     147164.34     122353.82      8353.25 o                         
  -4  20   1      32426.46      42429.16      4706.55 o                         
  -2  20   1       2925.07       3599.14      2797.46 o                         
   0  20   1       4230.75       8650.71      2924.60 o                         
   2  20   1       1119.44        346.85      3133.92 o                         
   4  20   1       6542.14       6674.15      3219.97 o                         
   6  20   1       6283.69       7091.03      2897.41 o                         
   8  20   1      44976.03      35473.41      4013.83 o                         
  10  20   1      53475.69      58229.87      5632.13 o                         
  12  20   1      10327.63       7290.86      3215.36 o                         
  14  20   1      22383.26      11053.54      5810.00 o                         
  16  20   1      19859.17      20906.02      9203.83 o                         
  18  20   1      24390.70      19018.38      5931.41 o                         
  20  20   1      35925.69      33899.79      7758.19 o                         
  22  20   1      35337.32      42101.09      8627.17 o                         
  24  20   1      19211.23      11240.32      6280.39 o                         
  26  20   1      15453.50       8477.15      7564.12 o                         
  28  20   1      18074.54      24327.58      9648.39 o                         
 -27  21   1        142.13       3628.94      7225.38 o                         
 -25  21   1       3013.61       3009.55      5916.17 o                         
 -23  21   1      15659.80      16922.86      7033.73 o                         
 -21  21   1      25905.34      28385.48      7483.96 o                         
 -19  21   1      32039.18      27618.27      8684.66 o                         
 -17  21   1     370731.28     395752.28     26404.61 o                         
 -15  21   1      10827.20      10714.47      4447.68 o                         
 -13  21   1      33577.12      34239.36      5666.65 o                         
 -11  21   1      86928.10      92384.77      7907.38 o                         
  -9  21   1      92513.46      90359.23      8720.31 o                         
  -7  21   1     245653.64     239368.38     14559.20 o                         
  -5  21   1     317822.94     298867.91     15997.82 o                         
  -3  21   1       1945.31        342.22      2644.94 o                         
  -1  21   1       5472.45       7887.70      3038.09 o                         
   1  21   1       5098.77       7683.66      3378.32 o                         
   3  21   1       4792.94       3203.71      3164.37 o                         
   5  21   1      69461.73      77607.34      7157.48 o                         
   7  21   1     309022.12     359037.66     32288.46 o                         
   9  21   1      94695.27      98294.52      8407.02 o                         
  11  21   1     103421.33     154147.38     12005.42 o                         
  13  21   1      45783.70      42841.75      6089.02 o                         
  15  21   1     378629.06     352965.81     26899.13 o                         
  17  21   1       1258.74       -837.92      4853.08 o                         
  19  21   1     139816.89     151035.14     13610.12 o                         
  21  21   1      10967.79      11204.17      5272.41 o                         
  23  21   1      65965.30      55734.14     14546.66 o                         
  25  21   1      17509.95      17847.77      7365.43 o                         
  27  21   1      98519.59      88886.94     23098.82 o                         
 -26  22   1         50.61       3902.47      7225.69 o                         
 -24  22   1      15947.93      10988.74      6911.14 o                         
 -22  22   1     146916.17     118981.99     16483.69 o                         
 -20  22   1        909.71       2998.58      4862.48 o                         
 -18  22   1       4844.72      -4149.58      4485.08 o                         
 -16  22   1       7393.31      13192.83      4701.34 o                         
 -14  22   1      15821.13      19700.72      5199.43 o                         
 -12  22   1      72303.68      69443.52     19806.19 o                         
 -10  22   1      76151.85      59379.14      7208.29 o                         
  -8  22   1      67018.48      99150.23     11621.98 o                         
  -6  22   1       9655.74       8705.55      3726.82 o                         
  -4  22   1       4126.90       3281.50      3327.64 o                         
  -2  22   1        622.98       4703.95      3006.65 o                         
   0  22   1       5644.56       4210.86      3776.00 o                         
   2  22   1      17222.09      15483.28      4028.54 o                         
   4  22   1      42226.02      34642.43      5077.14 o                         
   6  22   1      12362.19      13710.06      4691.50 o                         
   8  22   1       8891.77       7703.82      4124.69 o                         
  10  22   1      10301.16       5367.20      4430.36 o                         
  12  22   1      22022.47      24308.65      4832.13 o                         
  14  22   1      42399.48      47142.82     15192.06 o                         
  16  22   1        189.28       2503.40      4125.80 o                         
  18  22   1      19495.54      13390.38      5563.60 o                         
  20  22   1       1460.95       1762.20      5141.83 o                         
  22  22   1       8000.74       5884.76      6398.73 o                         
  24  22   1      22624.56      18482.30     11673.34 o                         
  26  22   1      14672.96      12679.47     11191.66 o                         
 -25  23   1       3397.11      -3587.33      7094.21 o                         
 -23  23   1      25811.23      24563.20      7941.06 o                         
 -21  23   1      16523.43       9140.67      5374.93 o                         
 -19  23   1      69341.46      61807.52      8921.63 o                         
 -17  23   1      37509.22      26049.01      6697.12 o                         
 -15  23   1      30112.75      32022.91     10158.23 o                         
 -13  23   1       2353.03       3017.90      3998.55 o                         
 -11  23   1      14934.82      15219.58      4821.59 o                         
  -9  23   1      41795.09      31723.15      9483.79 o                         
  -7  23   1     273738.31     278932.25     18976.18 o                         
  -5  23   1     197900.08     182381.31     12828.02 o                         
  -3  23   1      21200.29      22349.42      5374.78 o                         
  -1  23   1       5970.79       6285.35      3783.26 o                         
   1  23   1       2399.20       1682.46      3501.03 o                         
   3  23   1      50499.14      55939.75      7071.90 o                         
   5  23   1     105496.12     109635.71     12716.54 o                         
   7  23   1     291200.88     311961.38     25605.20 o                         
   9  23   1      38676.49      22403.02      5553.27 o                         
  11  23   1      35701.21      36656.70     13278.55 o                         
  13  23   1       4126.93       6437.72      4356.78 o                         
  15  23   1      32662.30      53968.40     10013.03 o                         
  17  23   1      99164.03     104561.77     12360.56 o                         
  19  23   1      40475.02      36489.70      7656.14 o                         
  21  23   1      71148.70      72709.78      9303.27 o                         
  23  23   1        553.38      -3001.18      5988.21 o                         
 -22  24   1      23251.53      20794.17      7648.62 o                         
 -20  24   1        616.73       1833.57      5398.26 o                         
 -18  24   1      73489.30      83787.77     14435.26 o                         
 -16  24   1        632.47       2799.49      5521.45 o                         
 -14  24   1       1978.83       1083.92      4166.67 o                         
 -12  24   1      12389.65      23626.78      8020.41 o                         
 -10  24   1       3137.77       6117.12      6189.82 o                         
  -8  24   1       7615.08       9928.60      4717.42 o                         
  -6  24   1       3481.77      10815.59      5596.13 o                         
  -4  24   1      49918.46      53965.87      7457.23 o                         
  -2  24   1       3092.39       7432.91      4476.05 o                         
   0  24   1      31593.21      28627.00      9512.13 o                         
   2  24   1      60169.44      66696.25      8018.55 o                         
   4  24   1      48501.36      26809.74      5869.84 o                         
   6  24   1       1798.06       8025.83      5424.91 o                         
   8  24   1       2059.85       -943.07      4819.94 o                         
  10  24   1       6827.36       8459.51      5690.20 o                         
  12  24   1        345.38       7198.08      4287.87 o                         
  14  24   1      43266.14      56067.18      7522.77 o                         
  16  24   1      10210.60      18229.24      5466.67 o                         
  18  24   1         42.11        865.33      5423.37 o                         
  20  24   1       3210.35       1766.81      5828.84 o                         
  22  24   1      11388.47       2139.87      5565.87 o                         
 -21  25   1      34009.94      34603.83      7466.63 o                         
 -19  25   1     140396.41     149939.62     25272.56 o                         
 -17  25   1      39223.00      32264.57      7636.25 o                         
 -15  25   1       7491.89       5322.76      4700.50 o                         
 -13  25   1     103647.84     112438.00     17566.15 o                         
 -11  25   1          3.79        -60.29      4151.27 o                         
  -9  25   1      18952.65      11556.43      5033.06 o                         
  -7  25   1      87619.51     119152.52     11111.61 o                         
  -5  25   1         74.16        699.34      4995.20 o                         
  -3  25   1      33939.62      26064.27      5954.41 o                         
  -1  25   1      32610.61      26887.63      6097.74 o                         
   1  25   1      23522.18      31014.61      6323.56 o                         
   3  25   1       3347.11       3331.54      4560.47 o                         
   5  25   1     163143.41     199009.53     17237.31 o                         
   7  25   1      39487.92      29574.40      7295.47 o                         
   9  25   1      49135.73      42417.83      7955.15 o                         
  11  25   1      45081.96      37866.55      7916.07 o                         
  13  25   1       1282.66       6584.90      5687.95 o                         
  15  25   1       3284.20       7283.01      4735.35 o                         
  17  25   1     119193.38     125938.36     14560.54 o                         
  19  25   1      25476.89      20953.55      6917.32 o                         
  21  25   1     117214.88     138379.97     13507.70 o                         
 -18  26   1       1951.99       5299.22      5874.97 o                         
 -16  26   1      12452.94      10816.50      6529.99 o                         
 -14  26   1        361.75       1017.38      4692.32 o                         
 -12  26   1      23372.06      19902.58      5679.45 o                         
 -10  26   1      14684.41      24715.93      8439.80 o                         
  -8  26   1     193536.52     227612.59     19609.91 o                         
  -6  26   1      13125.26       8154.65      5717.80 o                         
  -4  26   1      15445.73      21203.77      6829.14 o                         
  -2  26   1        958.97       -804.02      7102.88 o                         
   0  26   1       4731.32       1770.78      5819.72 o                         
   2  26   1      15836.30      23771.41      7344.90 o                         
   4  26   1      37403.11      49869.31      8748.93 o                         
   6  26   1       1924.40      -3515.68      5244.60 o                         
   8  26   1      17829.22      15673.14      6646.08 o                         
  10  26   1      15532.62      12590.53      6315.47 o                         
  12  26   1      27479.13      40398.96      8045.23 o                         
  14  26   1       1183.79      -3772.12      5351.51 o                         
  16  26   1         84.44      -2880.39      5792.16 o                         
  18  26   1      19373.59      13382.71      6806.51 o                         
 -17  27   1      93096.08      92719.01     13065.87 o                         
 -15  27   1      45608.10      35276.23      6970.23 o                         
 -13  27   1       3482.04        -85.06      4783.16 o                         
 -11  27   1      21786.25      10155.28      5028.84 o                         
  -9  27   1      20742.78      22310.52      7220.54 o                         
  -7  27   1      16638.52      18217.96     11637.90 o                         
  -5  27   1     145420.67     151501.27     15181.95 o                         
  -3  27   1       9382.28      19205.96      8974.97 o                         
  -1  27   1      29140.06      28598.49      9619.80 o                         
   1  27   1       1276.06       -846.49      7731.25 o                         
   3  27   1        479.38      -4006.12      7032.83 o                         
   5  27   1      38035.91      33035.02     10237.58 o                         
   7  27   1      24471.65      18163.54      7186.57 o                         
   9  27   1      29955.59      31239.79      7918.35 o                         
  11  27   1      26084.73      17247.24      7174.46 o                         
  13  27   1       4433.30       5436.57      6372.71 o                         
  15  27   1      17713.51      22235.16      7398.86 o                         
  17  27   1        402.32      -6209.49     11378.28 o                         
 -14  28   1      19909.27       9368.86      6552.28 o                         
 -12  28   1       1348.08       2288.29      5896.29 o                         
 -10  28   1       6068.17       5464.73      6345.22 o                         
  -8  28   1        704.44       2029.49      6018.91 o                         
  -6  28   1      67878.28      63059.24     19149.85 o                         
  -4  28   1      12830.99      23232.24      9497.97 o                         
  -2  28   1        370.84       6672.67      8156.28 o                         
   0  28   1      18803.20      29213.07     13451.17 o                         
   2  28   1       2723.64      -2030.71      8101.22 o                         
   4  28   1      38089.47      51422.16     26244.63 o                         
   6  28   1         48.26      -3928.18      7444.47 o                         
   8  28   1      39721.68      49460.40      9458.71 o                         
  10  28   1      29023.05      27137.49      8020.43 o                         
  12  28   1       5703.98      13933.14      6881.61 o                         
  14  28   1      12636.50      -3505.26     12251.05 o                         
  -9  29   1      16383.17      14304.83      9331.46 o                         
  -7  29   1      25722.82      17577.17      9817.25 o                         
  -5  29   1      48787.88      45770.85     11635.90 o                         
  -3  29   1      66962.84      83434.09     29033.25 o                         
  -1  29   1        879.22      10777.83     12384.49 o                         
   1  29   1         29.09       6632.96     12340.99 o                         
   3  29   1      23325.22      43765.81     15733.07 o                         
   5  29   1       3953.05       7783.79      8870.91 o                         
   7  29   1      15700.34      17596.29     13694.09 o                         
   9  29   1       1403.84      -7590.28      7590.28 o                         
 -38   0   2      68604.21      74466.38     15024.36 o                         
 -36   0   2      19462.54      23047.32      9371.56 o                         
 -34   0   2     116750.81     132527.80     14233.48 o                         
 -32   0   2     737078.88     790454.00     66186.00 o                         
 -30   0   2      38915.23      40150.98      7402.10 o                         
 -28   0   2       6427.83       4541.31      3299.07 o                         
 -26   0   2      35677.57      21271.40      4354.70 o                         
 -24   0   2     908303.56     966287.00     79445.04 o                         
 -22   0   2      28061.80      25954.27      4899.65 o                         
   2   0   2    9419331.00    9786240.00    892038.25 o                         
   4   0   2     202286.48     213483.25     13863.63 o                         
   6   0   2       1539.26      -1185.29      1185.29 o                         
   8   0   2      55314.77      25395.88      4303.20 o                         
  10   0   2     327149.50     366072.19     42479.82 o                         
  12   0   2     311154.97     217882.19     25895.54 o                         
  14   0   2    2606826.00    3000241.25    341028.88 o                         
  16   0   2      50292.64      76865.10     10658.29 o                         
  18   0   2      47066.83      41945.33      6003.69 o                         
  20   0   2    1893243.25    2150302.75    174748.31 o                         
  22   0   2      18910.50      28324.52      5186.33 o                         
  24   0   2     287920.59     259725.17     24006.16 o                         
  26   0   2     568906.38     583022.94     51147.52 o                         
  28   0   2      87366.48     110296.51     17816.75 o                         
  30   0   2     261165.41     266107.38     31147.05 o                         
  32   0   2      89861.75     100375.58     18872.40 o                         
  34   0   2      12058.11      16101.92      5758.11 o                         
  36   0   2      28362.04      38173.72      7956.37 o                         
  38   0   2     347648.09     305322.72     46971.38 o                         
 -37   1   2       3516.66       1767.13      3037.71 o                         
 -35   1   2      12507.74      16649.13      3440.10 o                         
 -33   1   2      40972.29      48996.72      5235.42 o                         
 -31   1   2       8899.61      14238.36      3535.83 o                         
 -29   1   2       6223.56        716.59      4180.05 o                         
 -27   1   2      34832.31      47955.25      5020.35 o                         
 -25   1   2     202432.61     179680.02     13189.24 o                         
 -23   1   2     162713.94     163101.55     10547.85 o                         
 -21   1   2     786777.31     952285.56     54853.79 o                         
 -19   1   2       3084.93       7124.44      2513.74 o                         
  -3   1   2      16316.33     120076.76     13920.63 o                         
   3   1   2       4710.34       4912.99       560.59 o                         
   5   1   2     408953.81     151231.47      6827.36 o                         
   7   1   2     183104.42     119121.70      6623.72 o                         
   9   1   2     146655.72     109674.26      7187.87 o                         
  11   1   2     141506.50     196410.20     12222.89 o                         
  13   1   2     924364.81     856551.00     49724.43 o                         
  15   1   2      14021.65      22920.18      2828.45 o                         
  17   1   2      26876.37      17119.09      2818.22 o                         
  19   1   2     119378.77     129375.70     10309.55 o                         
  21   1   2     119836.25     112406.38      9423.71 o                         
  23   1   2      26048.41      40503.29      5478.68 o                         
  25   1   2     110910.84      89415.18      7588.14 o                         
  27   1   2      18673.68      21526.25      3652.04 o                         
  29   1   2        247.90      -2580.39      2580.39 o                         
  31   1   2      12459.30      16544.74      3920.32 o                         
  33   1   2       1985.81       2418.63      3331.78 o                         
  35   1   2      22759.30      22992.89      5204.68 o                         
  37   1   2        818.82       -342.56      3518.58 o                         
 -38   2   2      92076.98      90095.36      7979.17 o                         
 -36   2   2     132610.19     140230.77     10637.65 o                         
 -34   2   2        152.70       -417.11      2666.90 o                         
 -32   2   2       5391.32      10204.96      3109.84 o                         
 -30   2   2      12784.07      20736.77      3531.81 o                         
 -28   2   2      69698.99      81289.33      7323.56 o                         
 -26   2   2      58760.25      69054.21      5620.82 o                         
 -24   2   2     215797.17     218327.28     13604.21 o                         
 -22   2   2      44900.96      41888.32      4342.43 o                         
 -20   2   2       1297.34       2727.34      2043.02 o                         
 -18   2   2      40245.36      39991.89      6958.51 o                         
 -16   2   2      17969.88      10161.87      2565.08 o                         
 -14   2   2      91409.30     113125.92     15391.96 o                         
 -12   2   2      95800.36     114995.98     10275.68 o                         
 -10   2   2     157885.97     216704.52     18186.25 o                         
  -8   2   2       3248.45       1456.71      2394.78 o                         
  -6   2   2     286554.91     356824.38     29141.70 o                         
  -4   2   2     122724.90      34397.41      1884.14 o                         
  -2   2   2     235138.11     427029.78     14111.44 o                         
   0   2   2    3623338.75    4585504.00    211465.25 o                         
   2   2   2      67095.85      12851.80       869.44 o                         
   4   2   2       3980.28       2003.34       522.23 o                         
   6   2   2       2503.97        542.96      1002.50 o                         
   8   2   2    1144669.25    1026239.81     58963.71 o                         
  10   2   2     118359.71     189258.89     11845.24 o                         
  12   2   2     955413.75    1064735.00     61478.17 o                         
  14   2   2      22202.04      32498.84      3301.56 o                         
  16   2   2      52067.37      60878.88      6706.71 o                         
  18   2   2      27846.61      37870.09      5438.46 o                         
  20   2   2        512.92       -492.95      1822.01 o                         
  22   2   2     156429.73     179472.14     13736.01 o                         
  24   2   2       2064.74       1909.32      3327.88 o                         
  26   2   2       1339.23       1095.15      2670.32 o                         
  28   2   2     255988.28     249773.05     19293.42 o                         
  30   2   2      22230.88      20458.56      3974.54 o                         
  32   2   2     158830.45     159696.56     12263.57 o                         
  34   2   2      16821.62      25713.75      4722.33 o                         
  36   2   2       2803.32        459.66      3452.74 o                         
  38   2   2      38639.06      23667.28      9839.94 o                         
 -37   3   2      73707.84      76039.13      7065.98 o                         
 -35   3   2      15802.72      22348.90      3953.50 o                         
 -33   3   2       4724.16       2900.47      2843.84 o                         
 -31   3   2       1450.82       1116.91      2616.69 o                         
 -29   3   2      56175.71      55035.88      5207.82 o                         
 -27   3   2       3901.55       5126.25      2290.55 o                         
 -25   3   2      39027.14      34971.71      3681.42 o                         
 -23   3   2         33.27      -1473.07      1635.47 o                         
 -21   3   2     328273.50     314217.44     19166.71 o                         
 -19   3   2       4581.71       5128.01      1599.05 o                         
 -17   3   2      43596.10      34958.47      2990.56 o                         
 -15   3   2        303.94       1841.03      2167.37 o                         
 -13   3   2      77224.05      78585.80      6203.22 o                         
 -11   3   2    1084293.50    1110760.88     63358.85 o                         
  -9   3   2     250427.97     225741.42     13379.60 o                         
  -7   3   2      13268.53        469.69       937.38 o                         
  -5   3   2      37102.09       4574.75       856.87 o                         
  -3   3   2    2287263.50    1693628.12     53881.47 o                         
  -1   3   2      16352.75      17523.38      1139.13 o                         
   1   3   2     187215.45     195950.75      8181.24 o                         
   3   3   2        716.26       1125.63       595.43 o                         
   5   3   2       9720.31       6015.79       927.15 o                         
   7   3   2     261492.83     178135.53      9720.88 o                         
   9   3   2    1112634.38    1262953.75     72525.29 o                         
  11   3   2     916386.12    1165443.75     67088.98 o                         
  13   3   2     585581.94     652081.00     38021.39 o                         
  15   3   2        333.38       2022.64      2473.52 o                         
  17   3   2     294113.47     269797.69     16739.51 o                         
  19   3   2      55998.93      71752.56      7302.27 o                         
  21   3   2       7643.34      10268.42      2536.76 o                         
  23   3   2        349.41       6811.18      2476.45 o                         
  25   3   2      35477.96      31684.14      4620.65 o                         
  27   3   2     123118.80     132027.59     11232.15 o                         
  29   3   2      39084.21      27340.34      4694.97 o                         
  31   3   2       1993.90       7679.55      3405.12 o                         
  33   3   2      19801.64      15339.58      4068.64 o                         
  35   3   2      30584.70      41217.38      5766.84 o                         
  37   3   2       6129.60       5994.93      4759.77 o                         
 -38   4   2       5859.70        111.14      3979.38 o                         
 -36   4   2       6757.04       5572.46      3405.72 o                         
 -34   4   2      14539.99      10769.92      3498.73 o                         
 -32   4   2      13829.54      17676.26      3716.86 o                         
 -30   4   2      86447.30      96026.66      7615.07 o                         
 -28   4   2      99718.05      94718.66      7279.34 o                         
 -26   4   2      41870.87      46895.39      5107.13 o                         
 -24   4   2      10703.20       7331.30      2515.00 o                         
 -22   4   2       4051.52       5558.02      2006.73 o                         
 -20   4   2      29549.99      34806.32      3291.37 o                         
 -18   4   2      37142.44      61118.79      6002.81 o                         
 -16   4   2     238405.47     192342.91     11842.53 o                         
 -14   4   2     261780.66     266657.75     15806.02 o                         
 -12   4   2     122241.88      86032.04      5777.01 o                         
 -10   4   2         65.80      -1073.55      1073.55 o                         
  -8   4   2      11665.70      34737.54      2273.56 o                         
  -6   4   2       4906.51      21590.27      3994.53 o                         
  -4   4   2      17785.21      50044.55      2183.45 o                         
  -2   4   2      52497.41        982.20       728.20 o                         
   0   4   2     145973.84      30422.38      2004.61 o                         
   2   4   2     353603.19     248719.89      9370.12 o                         
   4   4   2      17110.87      26750.39      1554.19 o                         
   6   4   2     243168.28     154992.56      6458.17 o                         
   8   4   2      91313.03      87622.70      5484.44 o                         
  10   4   2     499113.84     534644.56     27182.85 o                         
  12   4   2    1507888.12    1553430.00     89223.45 o                         
  14   4   2     159567.09     269874.34     16675.06 o                         
  16   4   2     235115.80     184476.16     11939.36 o                         
  18   4   2      46511.71      45119.55      6685.52 o                         
  20   4   2      60865.06      40494.45      4285.20 o                         
  22   4   2      88044.10      83074.21      6785.21 o                         
  24   4   2      65327.71      81263.38      6832.71 o                         
  26   4   2      14859.47       9969.98      2994.73 o                         
  28   4   2      45215.75      53768.72      7208.03 o                         
  30   4   2      52742.57      55420.47      6624.66 o                         
  32   4   2     176361.11     171225.48     14350.08 o                         
  34   4   2     224177.81     229392.77     16405.78 o                         
  36   4   2     112010.21     137709.20     11314.77 o                         
 -37   5   2      10070.30       5990.09      3588.68 o                         
 -35   5   2       1242.53       3718.88      3231.90 o                         
 -33   5   2        255.42        116.13      2658.97 o                         
 -31   5   2       1094.46      -2320.78      2470.40 o                         
 -29   5   2      71608.69      75449.92      6685.98 o                         
 -27   5   2        364.96       -282.08      2207.00 o                         
 -25   5   2     742118.50     719997.00     41982.37 o                         
 -23   5   2      31067.88      31844.28      3537.36 o                         
 -21   5   2      21996.53      18236.17      2627.91 o                         
 -19   5   2         43.94        694.39      1638.76 o                         
 -17   5   2      67490.09      71092.17      5357.82 o                         
 -15   5   2     138029.50     195900.48     12057.25 o                         
 -13   5   2     187808.62     183335.89     13524.30 o                         
 -11   5   2     252823.36     226013.80     10708.75 o                         
  -9   5   2     190441.03     236613.14     14069.07 o                         
  -7   5   2      19641.27       8631.84      2175.64 o                         
  -5   5   2       3101.75        797.39      1020.24 o                         
  -3   5   2     361253.34     245982.23      9435.16 o                         
  -1   5   2     105414.86      85027.91      4532.33 o                         
   1   5   2     513733.34     397460.28     17296.05 o                         
   3   5   2       4472.75       6863.00      1003.18 o                         
   5   5   2      35603.20      39006.02      2063.13 o                         
   7   5   2     338815.44     557371.44     22795.82 o                         
   9   5   2      24209.15      26297.82      2774.74 o                         
  11   5   2       2134.00       8480.72      2124.44 o                         
  13   5   2      52998.79      76596.77      5954.45 o                         
  15   5   2     332521.62     282138.81     17476.86 o                         
  17   5   2      34182.63      57923.54      5146.85 o                         
  19   5   2     232571.88     211231.81     13532.31 o                         
  21   5   2     360302.69     389664.47     23895.35 o                         
  23   5   2      33606.52      40218.75      4543.22 o                         
  25   5   2     110682.21     124487.27      9459.04 o                         
  27   5   2      42472.91      34141.32      4563.93 o                         
  29   5   2      37965.45      39488.65      5011.93 o                         
  31   5   2     571631.44     585513.69     40818.46 o                         
  33   5   2       9190.97      12858.29      4583.53 o                         
  35   5   2       2273.42       3960.89      3814.84 o                         
  37   5   2      25840.71      29945.27      6508.22 o                         
 -38   6   2         44.96       -404.70      3370.32 o                         
 -36   6   2      19247.82      22952.23      4632.56 o                         
 -34   6   2      88638.71      88731.39      7754.11 o                         
 -32   6   2     218287.11     194700.92     13382.57 o                         
 -30   6   2     155550.30     171767.91     11979.00 o                         
 -28   6   2     302696.12     281106.88     17708.54 o                         
 -26   6   2       3141.33       3807.90      2313.87 o                         
 -24   6   2      14571.92      15794.57      3466.56 o                         
 -22   6   2     491093.97     551058.50     32533.71 o                         
 -20   6   2      52556.36      68027.34      7311.47 o                         
 -18   6   2     151756.52     159066.52      8891.50 o                         
 -16   6   2      93651.12      60624.10      4328.35 o                         
 -14   6   2     413251.56     458968.16     23606.71 o                         
 -12   6   2       7491.86      17179.52      2748.65 o                         
 -10   6   2     307273.69     313245.00     16411.46 o                         
  -8   6   2        508.76       1766.58      1145.68 o                         
  -6   6   2       4353.84       3595.34      1184.26 o                         
  -4   6   2     803962.75     853397.69     31295.99 o                         
  -2   6   2     767377.19     764326.69     29654.84 o                         
   0   6   2     365987.66     285800.25     12952.68 o                         
   2   6   2     223483.53     210180.38      9093.74 o                         
   4   6   2       6970.13      69322.79      3226.90 o                         
   6   6   2       3982.81      10723.54      1728.20 o                         
   8   6   2     213318.86     201254.34      8979.66 o                         
  10   6   2    1326858.25    1192428.75     54337.64 o                         
  12   6   2      55058.15      74871.37      6619.76 o                         
  14   6   2      39237.77      66612.02      5629.13 o                         
  16   6   2      40466.85      48266.03      4641.97 o                         
  18   6   2     354488.94     362407.41     22036.67 o                         
  20   6   2     140937.44     151829.55     10695.86 o                         
  22   6   2      38130.41      30858.04      4030.67 o                         
  24   6   2     103898.62     111298.94      8803.98 o                         
  26   6   2      20484.88      18613.08      3968.57 o                         
  28   6   2      10763.56      14766.06      3651.91 o                         
  30   6   2      22106.68      36679.98      5698.50 o                         
  32   6   2      13578.53      13598.86      4057.10 o                         
  34   6   2     480165.44     485026.56     34392.07 o                         
  36   6   2      82788.29     126904.97     29923.43 o                         
 -37   7   2      77849.85      89227.68      7899.75 o                         
 -35   7   2        486.99      -2437.55      2964.24 o                         
 -33   7   2      20604.93      15432.09      3682.67 o                         
 -31   7   2      93930.36      99536.52      8212.28 o                         
 -29   7   2      10301.88       6296.13      2856.24 o                         
 -27   7   2      42080.31      53827.89      5361.08 o                         
 -25   7   2      24184.01      31589.91      3509.79 o                         
 -23   7   2      18101.89      28677.67      3222.30 o                         
 -21   7   2     146297.44     142772.47      9060.63 o                         
 -19   7   2      78657.01     113575.24      7060.35 o                         
 -17   7   2      82299.05      95288.92     10443.14 o                         
 -15   7   2      25117.30      12179.07      2993.60 o                         
 -13   7   2     110216.77     221256.14     19823.08 o                         
 -11   7   2     625720.50     663572.25     33138.85 o                         
  -9   7   2     535628.00     555024.50     21876.70 o                         
  -7   7   2     770577.69    1019316.88     38159.54 o                         
  -5   7   2    1022192.44    1062121.75     38993.88 o                         
  -3   7   2     340838.50     515144.88     23115.94 o                         
  -1   7   2      10554.36      12771.90      2744.49 o                         
   1   7   2      48154.34      49045.38      3329.80 o                         
   3   7   2      84498.94      82995.30      4515.49 o                         
   5   7   2      10972.86      12648.06      1780.23 o                         
   7   7   2      24954.83      23059.16      2579.49 o                         
   9   7   2      11861.52      13992.35      2334.25 o                         
  11   7   2      99164.02      52566.61      3899.06 o                         
  13   7   2        193.98       4090.10      1711.85 o                         
  15   7   2          8.34        732.53      1760.07 o                         
  17   7   2      82083.38      81597.15      5886.12 o                         
  19   7   2      16874.74      43463.84      4540.86 o                         
  21   7   2       4458.35       1432.53      2376.73 o                         
  23   7   2      26376.04      28415.32      4003.75 o                         
  25   7   2      91432.19      75825.31      8942.72 o                         
  27   7   2     155698.52     144408.98     10860.57 o                         
  29   7   2       1824.74       1001.20      3058.04 o                         
  31   7   2       7158.23       7595.46      5138.23 o                         
  33   7   2      14488.87      12500.23      3951.79 o                         
  35   7   2       8990.08       6613.71      4848.19 o                         
  37   7   2      20893.24      13365.75     10553.74 o                         
 -36   8   2       9784.87        217.99      3928.64 o                         
 -34   8   2      27041.63      28751.22      4615.42 o                         
 -32   8   2       6247.42       5437.42      3158.56 o                         
 -30   8   2     154814.94     137853.27     10258.20 o                         
 -28   8   2      82409.02      70849.68      6507.15 o                         
 -26   8   2      12723.34      13885.57      3121.24 o                         
 -24   8   2       8242.63       4121.54      2308.50 o                         
 -22   8   2     123843.84     107287.30      7903.27 o                         
 -20   8   2     283034.91     329595.75     17791.22 o                         
 -18   8   2      14960.00      46894.96      9591.69 o                         
 -16   8   2     174969.22     124584.20      7528.73 o                         
 -14   8   2      85402.24     110011.71      7066.34 o                         
 -12   8   2      25257.61      28493.63      3013.04 o                         
 -10   8   2       7405.16       3781.68      1584.28 o                         
  -8   8   2      65032.62      46186.48      2872.07 o                         
  -6   8   2     416249.03     454815.09     17195.55 o                         
  -4   8   2     127849.36      84109.91      4365.35 o                         
  -2   8   2    1173778.88    1716918.00     73463.13 o                         
   0   8   2     319048.44     418098.31     23712.19 o                         
   2   8   2     615114.44     695208.44     29228.12 o                         
   4   8   2     110693.67     133073.89      6590.85 o                         
   6   8   2     770949.06    1238164.25     43578.08 o                         
   8   8   2     261237.66     284350.44     11200.52 o                         
  10   8   2     320224.88     274229.16     11923.14 o                         
  12   8   2      43119.42      81930.40      7158.50 o                         
  14   8   2     129598.77     169816.94     10008.11 o                         
  16   8   2     251403.97     231845.14     16089.45 o                         
  18   8   2      11906.51       4475.89      2191.01 o                         
  20   8   2      57417.54      63225.30      5258.01 o                         
  22   8   2      21300.41      19219.14      3155.89 o                         
  24   8   2        539.82         23.11      2354.97 o                         
  26   8   2       4040.57       2887.11      2953.13 o                         
  28   8   2      96687.07     130862.72     10328.69 o                         
  30   8   2      46253.75      37061.71      5137.11 o                         
  32   8   2       4821.02       4893.12      4220.06 o                         
  34   8   2       3470.24        -93.57      4242.12 o                         
  36   8   2     126728.44      97546.88     20595.44 o                         
 -37   9   2       7895.35       4206.68      4219.00 o                         
 -35   9   2       7467.39      17993.26      4715.66 o                         
 -33   9   2      25530.43      20283.10      4665.29 o                         
 -31   9   2        271.02       -297.80      3067.05 o                         
 -29   9   2      26113.95      25890.23      6186.58 o                         
 -27   9   2      77696.52      93810.68      7862.09 o                         
 -25   9   2     207063.62     186638.30     11255.51 o                         
 -23   9   2     272426.22     309757.56     17062.64 o                         
 -21   9   2     598871.75     597895.19     31253.32 o                         
 -19   9   2       4646.51       5050.99      2144.56 o                         
 -17   9   2       4453.38      -1147.29      1895.74 o                         
 -15   9   2     209798.55     180831.33     10445.22 o                         
 -13   9   2     189942.16     192462.84     11056.38 o                         
 -11   9   2      37843.86      52323.45      5683.78 o                         
  -9   9   2     266653.00     247538.98     10135.21 o                         
  -7   9   2      22458.62      13036.81      1967.66 o                         
  -5   9   2     143217.80      79413.98      4491.60 o                         
  -3   9   2      37252.02      68946.90      6071.34 o                         
  -1   9   2     500996.88     543264.81     43727.69 o                         
   1   9   2     152432.14     240422.44     11433.10 o                         
   3   9   2      15149.49      20452.34      2177.86 o                         
   5   9   2     263918.56     363683.28     14012.93 o                         
   7   9   2      53533.14      97294.67      5805.18 o                         
   9   9   2       4334.41      14380.42      1956.97 o                         
  11   9   2     260433.08     302544.50     16619.60 o                         
  13   9   2     125118.19     127965.78      6740.16 o                         
  15   9   2     283585.03     289260.22     15965.57 o                         
  17   9   2      94265.38      95447.50      8881.31 o                         
  19   9   2      10999.25      10255.41      2688.84 o                         
  21   9   2     474600.62     448394.72     23707.96 o                         
  23   9   2      77277.37      85486.37      9898.68 o                         
  25   9   2     350874.44     313414.56     17662.77 o                         
  27   9   2      51897.25      47261.45      5722.39 o                         
  29   9   2      34084.13      30512.58      4874.78 o                         
  31   9   2     152032.47     116956.89     11681.39 o                         
  33   9   2      61242.39      92845.02     10196.03 o                         
  35   9   2        281.81        -94.05      6764.50 o                         
 -36  10   2      48033.77      53579.41      8541.47 o                         
 -34  10   2       3095.75        -12.53      4010.83 o                         
 -32  10   2      11942.99       9219.40      3534.44 o                         
 -30  10   2     283488.56     280377.75     18209.51 o                         
 -28  10   2      25179.40      23212.85      4214.16 o                         
 -26  10   2      41051.25      43033.14      5118.57 o                         
 -24  10   2     111108.84     129434.05      8557.37 o                         
 -22  10   2        720.73       1834.24      2209.15 o                         
 -20  10   2      60174.48      73104.17     12021.81 o                         
 -18  10   2     197954.08     195329.45     11341.46 o                         
 -16  10   2      25079.66      41878.33      5233.70 o                         
 -14  10   2     408174.47     401811.50     21425.59 o                         
 -12  10   2      36118.15      31734.81      4155.39 o                         
 -10  10   2      17091.99      26970.11      2529.02 o                         
  -8  10   2      82410.11      81284.63     10407.50 o                         
  -6  10   2      31993.15      21628.90      4907.90 o                         
  -4  10   2      37273.83      19752.30      2275.80 o                         
  -2  10   2     702259.19    1012359.69     43994.17 o                         
   0  10   2     153571.88      73007.03      4832.13 o                         
   2  10   2      20424.27      58386.45     14938.98 o                         
   4  10   2      17211.07      28827.43      4921.18 o                         
   6  10   2      94257.28     130616.34      6040.21 o                         
   8  10   2      32946.20      83284.88      6047.38 o                         
  10  10   2      20496.70      49190.51      3575.04 o                         
  12  10   2      23977.31      32366.90      3083.58 o                         
  14  10   2     209782.52     251178.25     12610.09 o                         
  16  10   2      32168.95      58773.75      8168.40 o                         
  18  10   2      49454.10      41563.56      6102.74 o                         
  20  10   2     153097.77     179455.25     11250.33 o                         
  22  10   2      34353.00      32871.11      4142.28 o                         
  24  10   2     385389.59     404012.59     22301.11 o                         
  26  10   2     112523.55     157878.45     15400.56 o                         
  28  10   2     183349.42     212645.36     15090.21 o                         
  30  10   2       5257.85       8448.46      4237.17 o                         
  32  10   2      27158.98      38116.10      6497.95 o                         
  34  10   2       2214.32        134.80      6682.79 o                         
  36  10   2      57872.97      82595.86     14894.44 o                         
 -35  11   2      14537.35       3320.78      4300.28 o                         
 -33  11   2      11762.61       9203.53      4582.04 o                         
 -31  11   2       3410.23       -108.05      3754.61 o                         
 -29  11   2      62502.60      55556.20      6129.55 o                         
 -27  11   2       2694.85       -500.50      3027.37 o                         
 -25  11   2          1.48       4119.67      3039.62 o                         
 -23  11   2      67353.97      53758.82      9868.88 o                         
 -21  11   2        453.78       1540.08      2438.41 o                         
 -19  11   2     215429.53     239872.66     13808.93 o                         
 -17  11   2     178036.48     216264.92     12674.89 o                         
 -15  11   2      21993.99      23733.61      3297.29 o                         
 -13  11   2     229600.75     252965.47     11706.77 o                         
 -11  11   2     318345.25     256669.38     11999.61 o                         
  -9  11   2     124491.63     136536.28     10458.90 o                         
  -7  11   2      13959.03        512.65      1424.17 o                         
  -5  11   2      17931.73      21173.14      2375.73 o                         
  -3  11   2       7473.54       -155.03      1670.00 o                         
  -1  11   2     103545.86     196638.25     15378.53 o                         
   1  11   2      32604.67      14266.37      2288.98 o                         
   3  11   2      14423.01       1730.81      1533.29 o                         
   5  11   2     464250.41     401000.34     19755.85 o                         
   7  11   2     396306.50     425532.69     17674.71 o                         
   9  11   2     101159.10      96327.48      6979.95 o                         
  11  11   2     149077.45     135978.88      7222.65 o                         
  13  11   2      67716.12      44102.95      8174.61 o                         
  15  11   2      57627.16      58136.43      3842.04 o                         
  17  11   2      52041.32      52108.22      5943.95 o                         
  19  11   2     256738.00     293493.22     16740.34 o                         
  21  11   2     166475.67     164028.02     10716.86 o                         
  23  11   2     259308.59     295788.09     17070.11 o                         
  25  11   2      69333.60      56046.41      9513.03 o                         
  27  11   2       5868.65       4464.36      3413.73 o                         
  29  11   2        769.50       1977.16      3924.02 o                         
  31  11   2      10905.02       6826.79      7010.65 o                         
  33  11   2      46962.88      49875.27     10872.20 o                         
  35  11   2     246729.94     220290.56     24946.11 o                         
 -34  12   2      18472.74      11006.08      6811.58 o                         
 -32  12   2      23886.61      26731.53      5781.53 o                         
 -30  12   2       9004.63       8068.06      4124.89 o                         
 -28  12   2     298784.00     318037.41     20515.07 o                         
 -26  12   2       7533.03      -1835.79      2959.33 o                         
 -24  12   2      16225.61      12923.09      3197.65 o                         
 -22  12   2     152887.27     162483.89     10717.38 o                         
 -20  12   2     312737.94     337783.84     18873.61 o                         
 -18  12   2      28502.52      26645.12      4099.52 o                         
 -16  12   2     683351.69     720843.50     37743.20 o                         
 -14  12   2      51274.94      53013.92      3685.25 o                         
 -12  12   2       6770.43       7372.35      1908.94 o                         
 -10  12   2     341130.56     394701.84     16996.52 o                         
  -8  12   2     179655.83     193376.45      8706.51 o                         
  -6  12   2       9848.08      24471.70      2615.26 o                         
  -4  12   2      74610.10      91857.12      6647.62 o                         
  -2  12   2        241.99      29326.70      5584.36 o                         
   0  12   2     346441.84     286239.84     13731.11 o                         
   2  12   2     155221.89     136787.80      7799.71 o                         
   4  12   2     311952.50     312412.09     14153.39 o                         
   6  12   2       7198.62      21166.63      2478.60 o                         
   8  12   2      70374.57      61489.43      3944.64 o                         
  10  12   2      78033.68      57713.52      3972.17 o                         
  12  12   2      49938.76      40207.97      3408.27 o                         
  14  12   2     456678.38     504613.72     25524.35 o                         
  16  12   2      12879.20      22191.61      3988.27 o                         
  18  12   2     112267.22      83553.62      6037.07 o                         
  20  12   2       8125.85      11678.13      3208.98 o                         
  22  12   2      49897.84      50213.11      5290.36 o                         
  24  12   2       7232.18       6867.01      3182.34 o                         
  26  12   2     406108.44     403095.44     29689.96 o                         
  28  12   2      11509.74      13059.96      4630.82 o                         
  30  12   2       1917.72       5403.63      6726.23 o                         
  32  12   2      32918.58      35955.96      9389.12 o                         
  34  12   2       9507.68      14227.79      7974.36 o                         
 -35  13   2      21974.16      37122.62     12914.90 o                         
 -33  13   2       1968.40       7199.25      7022.33 o                         
 -31  13   2       2297.34       1233.26      4095.83 o                         
 -29  13   2      46809.57      43229.75      6689.68 o                         
 -27  13   2     114158.62     107746.48     10821.47 o                         
 -25  13   2      75100.47      66045.16      6806.90 o                         
 -23  13   2       8310.98       8336.39      3252.00 o                         
 -21  13   2      21833.78      27039.42      6264.64 o                         
 -19  13   2      20807.54      19279.58      3643.19 o                         
 -17  13   2        826.91      -1594.76      2356.76 o                         
 -15  13   2       1924.55       2551.31      1832.72 o                         
 -13  13   2     204481.94     233683.12     10704.51 o                         
 -11  13   2        298.93       2228.25      1870.46 o                         
  -9  13   2      76519.32      53702.59      4002.25 o                         
  -7  13   2     129752.21     199626.83      9234.19 o                         
  -5  13   2      22897.61      18023.63      2483.06 o                         
  -3  13   2      67148.27      81923.57     11463.79 o                         
  -1  13   2     263631.69     331693.12     15724.74 o                         
   1  13   2      19555.61      22860.08      2912.24 o                         
   3  13   2      66039.59      66336.53      8932.46 o                         
   5  13   2      49514.02      89890.61      7148.77 o                         
   7  13   2      60966.15      86430.48      7887.22 o                         
   9  13   2      40787.32      52149.60      6243.55 o                         
  11  13   2     109527.65     155557.67      8517.61 o                         
  13  13   2      86946.16      91809.01     10185.44 o                         
  15  13   2     189870.72     227750.97     11560.15 o                         
  17  13   2      34647.04      37182.25      5979.67 o                         
  19  13   2       7099.19       6263.64      2494.37 o                         
  21  13   2     142967.31     133259.00     15568.54 o                         
  23  13   2     283913.75     312440.03     17919.19 o                         
  25  13   2      79117.54      66149.63      7168.86 o                         
  27  13   2      41256.95      36904.18      6476.61 o                         
  29  13   2      34160.23      35517.52      9104.60 o                         
  31  13   2       3636.78      11106.86      7359.28 o                         
  33  13   2      44199.38      44928.05     10993.58 o                         
 -34  14   2       1060.42      -4663.07      6114.79 o                         
 -32  14   2      30314.24      20969.82      7396.03 o                         
 -30  14   2      14605.78       9617.58      6300.67 o                         
 -28  14   2        226.01        647.66      3967.29 o                         
 -26  14   2     349363.03     397507.62     29156.91 o                         
 -24  14   2     226287.38     241571.11     14817.46 o                         
 -22  14   2         34.81      -2478.34      2685.83 o                         
 -20  14   2      50650.53      46436.91      5161.90 o                         
 -18  14   2      20200.79      24398.50      3981.95 o                         
 -16  14   2     112007.38     111760.23      7401.00 o                         
 -14  14   2     150418.72     160834.17     11222.89 o                         
 -12  14   2     293272.50     267991.38     13600.89 o                         
 -10  14   2     684023.31     739930.00     33438.36 o                         
  -8  14   2        926.41       4433.73      1800.05 o                         
  -6  14   2     252356.56     260225.62     12257.75 o                         
  -4  14   2     172440.14     200266.53     10675.51 o                         
  -2  14   2      23749.03      27635.69      6399.61 o                         
   0  14   2      31641.21      29273.33      5857.85 o                         
   2  14   2        620.82        397.77      1870.82 o                         
   4  14   2       7486.41      14462.40      4720.49 o                         
   6  14   2     247682.19     329892.03     22373.44 o                         
   8  14   2     579870.19     627275.50     33202.70 o                         
  10  14   2      55164.09      53674.05      3817.54 o                         
  12  14   2      82472.20      91618.90      6969.83 o                         
  14  14   2      23160.47      27190.92      7407.55 o                         
  16  14   2      35672.08      37195.95      3477.82 o                         
  18  14   2      35717.80      42120.17      3569.70 o                         
  20  14   2       8396.03       7045.53      3245.99 o                         
  22  14   2        451.42       1372.82      3386.29 o                         
  24  14   2      80084.62      93246.61     14928.79 o                         
  26  14   2        755.14       2444.80      5874.78 o                         
  28  14   2        122.84       9964.57      6822.63 o                         
  30  14   2       4307.48       4888.65      6834.22 o                         
  32  14   2      18796.54      17531.35      8222.59 o                         
 -33  15   2      92155.01      77523.97     28052.22 o                         
 -31  15   2        636.48       3053.67      6384.02 o                         
 -29  15   2      28479.36      40158.79      9191.92 o                         
 -27  15   2      14721.48      10513.85      6219.77 o                         
 -25  15   2       3612.84       5344.95      4310.87 o                         
 -23  15   2       4226.44        419.26      3570.61 o                         
 -21  15   2      24736.13      26971.12      4812.22 o                         
 -19  15   2        993.28       2791.95      2935.14 o                         
 -17  15   2     122862.91     142092.75     13073.04 o                         
 -15  15   2      37072.76      44888.91      3750.18 o                         
 -13  15   2         15.03        591.50      2267.88 o                         
 -11  15   2       2676.22       -158.36      2132.10 o                         
  -9  15   2        336.29       2318.73      1849.44 o                         
  -7  15   2     208936.17     203737.25     10052.10 o                         
  -5  15   2     126179.36     117428.50     14061.84 o                         
  -3  15   2       4437.49      24052.10      6899.85 o                         
  -1  15   2      88984.14      85916.01      6034.19 o                         
   1  15   2     107496.66     131250.17      8522.08 o                         
   3  15   2       7815.54       8544.83      2405.73 o                         
   5  15   2      14336.03       9839.30      3873.33 o                         
   7  15   2      58722.56      91776.73      7645.88 o                         
   9  15   2        321.74      -1086.58      1795.42 o                         
  11  15   2     188711.91     246437.33     13986.07 o                         
  13  15   2     197250.41     226779.89     12675.91 o                         
  15  15   2      11864.56      10635.08      4158.86 o                         
  17  15   2        968.21       4548.53      2162.89 o                         
  19  15   2      45737.13      39141.40      5983.21 o                         
  21  15   2       9864.90      16604.91      4397.82 o                         
  23  15   2       5899.74      13580.16     11607.62 o                         
  25  15   2        141.37      -1704.96      4772.45 o                         
  27  15   2        915.10        619.10      8169.66 o                         
  29  15   2       9306.23      -3399.71      6367.87 o                         
  31  15   2       8165.98       8645.07      7870.47 o                         
  33  15   2       2587.30       5120.36      7630.08 o                         
 -32  16   2      10607.44        166.50      6550.63 o                         
 -30  16   2     215896.28     214196.91     23944.94 o                         
 -28  16   2        321.60      -4121.59      5557.81 o                         
 -26  16   2      64082.50      68386.37     11459.08 o                         
 -24  16   2     113307.33      89516.12     10699.43 o                         
 -22  16   2       8140.37       5454.92      3879.13 o                         
 -20  16   2       9011.27      16915.81      4432.38 o                         
 -18  16   2       1387.22      -1541.37      2395.42 o                         
 -16  16   2      30761.20      37144.02      3671.84 o                         
 -14  16   2     142062.23     159023.69      8404.64 o                         
 -12  16   2       4352.44       8889.38      2613.05 o                         
 -10  16   2      13059.98      10965.63      3825.89 o                         
  -8  16   2     515285.06     525204.31     23135.23 o                         
  -6  16   2     354271.00     316690.78     14659.56 o                         
  -4  16   2      21860.20      24653.44      4585.56 o                         
  -2  16   2       7214.94       9516.35      3306.72 o                         
   0  16   2     135401.69     150174.98      8978.42 o                         
   2  16   2      15837.52      16361.66      2918.43 o                         
   4  16   2      35230.48      38656.17     12696.55 o                         
   6  16   2     791583.25     777915.50     34523.41 o                         
   8  16   2      35742.71      61814.91      4643.87 o                         
  10  16   2      13242.84       6343.79      2270.59 o                         
  12  16   2     186400.25     195066.44     32849.63 o                         
  14  16   2      22073.05      23003.46      3546.94 o                         
  16  16   2      73367.73      93554.20      7324.50 o                         
  18  16   2      96353.26     114174.65      9888.62 o                         
  20  16   2      10664.28       4753.74      3747.12 o                         
  22  16   2      19407.93      26657.40      7306.98 o                         
  24  16   2     339751.09     313634.91     24570.20 o                         
  26  16   2       8318.21       -679.02      6106.58 o                         
  28  16   2      58895.97      43005.33     15923.47 o                         
  30  16   2      54620.01      49657.73     23236.91 o                         
  32  16   2       5412.80      14969.61      8506.38 o                         
 -31  17   2      22901.29      30188.61      9113.28 o                         
 -29  17   2      59859.34      64304.14     11794.99 o                         
 -27  17   2        207.28      -1168.84      6099.35 o                         
 -25  17   2      28950.13      34859.02     13910.02 o                         
 -23  17   2      39308.97      18204.06      7755.30 o                         
 -21  17   2      16859.47      12489.44      6068.75 o                         
 -19  17   2       9342.19      14728.30      7004.43 o                         
 -17  17   2      41543.41      57148.86      4674.77 o                         
 -15  17   2     158242.78     175015.28     10565.88 o                         
 -13  17   2     250118.44     267290.38     14019.25 o                         
 -11  17   2      15152.29      13948.09      3055.51 o                         
  -9  17   2      14718.28      14728.17      2689.50 o                         
  -7  17   2      81472.70      90213.22     12514.12 o                         
  -5  17   2      72452.27      70856.87      6578.68 o                         
  -3  17   2       7462.79       8844.64      2920.59 o                         
  -1  17   2      41899.72      62417.57      5234.04 o                         
   1  17   2      99553.49      88690.19      6373.86 o                         
   3  17   2     192162.91     180709.80     18540.18 o                         
   5  17   2       4631.07        805.16      2160.21 o                         
   7  17   2     100386.55      82645.91      7398.82 o                         
   9  17   2     205573.44     230055.92     11625.27 o                         
  11  17   2     149809.72     155636.50      8560.44 o                         
  13  17   2      49535.05      51125.89      4929.76 o                         
  15  17   2      53195.40      46903.37      5137.46 o                         
  17  17   2      69428.79      72751.84      7260.05 o                         
  19  17   2     423586.84     414629.78     27017.99 o                         
  21  17   2       4134.38       5478.85      5151.07 o                         
  23  17   2       2689.18       5644.49      5636.00 o                         
  25  17   2      51964.39      33060.66     10503.24 o                         
  27  17   2        309.32       5810.54      6868.23 o                         
  29  17   2       7051.42       7142.17      9021.69 o                         
  31  17   2      40094.16      27729.73      9279.43 o                         
 -30  18   2      18137.72      15423.79      8026.03 o                         
 -28  18   2     101876.19      67841.28     12063.19 o                         
 -26  18   2      59834.92      61964.42     11240.97 o                         
 -24  18   2       2649.44       2087.91      5147.36 o                         
 -22  18   2      59216.64      37715.24     10029.01 o                         
 -20  18   2       5956.62       4851.16      6045.53 o                         
 -18  18   2      19986.72      15451.52      5089.36 o                         
 -16  18   2     271745.94     279021.94     17002.09 o                         
 -14  18   2     226985.23     260467.55     18008.48 o                         
 -12  18   2      36102.08      26614.16      3812.12 o                         
 -10  18   2     195324.81     210193.97     17352.93 o                         
  -8  18   2       1379.60       5896.15      2468.24 o                         
  -6  18   2       7995.12      10834.72      2633.55 o                         
  -4  18   2      57350.74      54478.81      4916.52 o                         
  -2  18   2      30703.14      44484.26      4520.82 o                         
   0  18   2       5774.73      13243.69      3923.66 o                         
   2  18   2     310879.59     317929.91     16093.46 o                         
   4  18   2     100477.62     107504.62      8141.36 o                         
   6  18   2      73695.54      82968.39      6889.25 o                         
   8  18   2       1629.53       7322.81      2357.47 o                         
  10  18   2       3906.22       6004.94      2324.61 o                         
  12  18   2       4304.87       2739.87      2592.95 o                         
  14  18   2        401.62      -1802.23      3087.23 o                         
  16  18   2     289037.38     311709.31     19457.30 o                         
  18  18   2     301778.88     301490.19     18247.88 o                         
  20  18   2       5943.15       5559.72      4382.10 o                         
  22  18   2     287094.28     267065.06     25509.76 o                         
  24  18   2      62310.96      70998.06     10302.89 o                         
  26  18   2     224340.67     233123.73     26236.99 o                         
  28  18   2       1693.31       1632.93      6868.26 o                         
  30  18   2      98040.32      86130.16     18868.52 o                         
 -29  19   2        174.87      -5897.25      5897.25 o                         
 -27  19   2      16751.48      10640.89      7504.31 o                         
 -25  19   2      31018.96      24597.43      8327.73 o                         
 -23  19   2      12166.90      18905.52      6338.83 o                         
 -21  19   2       1037.65        728.99      5337.37 o                         
 -19  19   2       2726.15       7883.25      4574.65 o                         
 -17  19   2       5359.52       2123.43      4310.16 o                         
 -15  19   2       7446.69      10003.83      5912.28 o                         
 -13  19   2       2597.57       2826.63      3370.33 o                         
 -11  19   2      33225.02      25072.43      3843.14 o                         
  -9  19   2     119324.77     124104.48      7697.82 o                         
  -7  19   2     133720.69     124342.03      8186.01 o                         
  -5  19   2       1749.96       2293.61      2550.51 o                         
  -3  19   2       5700.04       4412.12      2637.81 o                         
  -1  19   2      33556.93      26538.17      3749.95 o                         
   1  19   2       8751.71       8363.93      3489.11 o                         
   3  19   2     129268.59     151763.09     13294.82 o                         
   5  19   2     264671.56     256854.77     16478.12 o                         
   7  19   2       6482.97      11506.43      2939.91 o                         
   9  19   2        398.14       3096.35      2400.41 o                         
  11  19   2       3924.33       5586.19      3872.63 o                         
  13  19   2      16711.08      23435.13      5454.70 o                         
  15  19   2      11251.51       4108.17      3811.85 o                         
  17  19   2       6834.23       7244.42      4044.33 o                         
  19  19   2     112366.07     126305.84     21675.46 o                         
  21  19   2      16142.11      19596.30      5464.71 o                         
  23  19   2     120010.31     176398.94     17630.62 o                         
  25  19   2      19309.69       7215.86     15293.78 o                         
  27  19   2      17402.04       9275.40      8135.03 o                         
  29  19   2      17558.84      23025.64      9290.86 o                         
 -28  20   2       3503.52       9783.30      7461.13 o                         
 -26  20   2      37936.77      30718.28      9074.21 o                         
 -24  20   2        610.73       5124.04      5805.79 o                         
 -22  20   2      59188.72      53219.41      9100.78 o                         
 -20  20   2       2928.19       1700.05      5344.30 o                         
 -18  20   2     101157.25      89666.15     16409.21 o                         
 -16  20   2     194263.86     187284.38     13386.59 o                         
 -14  20   2     247063.64     254930.39     17148.91 o                         
 -12  20   2     272792.38     237160.33     16036.85 o                         
 -10  20   2       4591.87       7818.90      4011.87 o                         
  -8  20   2     246281.58     256570.70     20935.79 o                         
  -6  20   2       1530.16       2434.50      2659.63 o                         
  -4  20   2     168348.80     149811.77     12997.90 o                         
  -2  20   2      80197.11      78455.91      6308.09 o                         
   0  20   2       3829.65       3738.16      2685.73 o                         
   2  20   2     126032.23     101284.84     16252.21 o                         
   4  20   2     353295.25     400915.41     33049.83 o                         
   6  20   2      18441.23      10885.57      3547.65 o                         
   8  20   2      20805.13      17255.78      3610.10 o                         
  10  20   2      22558.43      35958.83      7864.65 o                         
  12  20   2       3948.60       5634.54      3123.14 o                         
  14  20   2        998.98       4857.61      3883.43 o                         
  16  20   2      13990.11      26409.50      8986.31 o                         
  18  20   2       2251.69       6313.50      5081.91 o                         
  20  20   2       9083.71       4235.25      4979.38 o                         
  22  20   2      62252.36      52780.27      9624.08 o                         
  24  20   2     261498.39     297889.88     45639.73 o                         
  26  20   2     145589.66     154088.11     21189.64 o                         
  28  20   2      38099.56      55015.55     19034.96 o                         
 -27  21   2        376.02       3654.36      7070.78 o                         
 -25  21   2       1746.49      -3342.88      6205.69 o                         
 -23  21   2        903.52       8238.28      6321.10 o                         
 -21  21   2       1905.45      -1580.11      5366.31 o                         
 -19  21   2       8667.65       6268.35      5035.24 o                         
 -17  21   2      26450.05      25984.35     11214.98 o                         
 -15  21   2      90089.60     110328.63     13324.28 o                         
 -13  21   2       3578.85      16066.75      5033.27 o                         
 -11  21   2     178638.84     186088.55     12394.29 o                         
  -9  21   2      11593.46      11584.64      3992.92 o                         
  -7  21   2       5515.73       7313.02      3538.94 o                         
  -5  21   2     131530.27     144333.20     19908.29 o                         
  -3  21   2      75560.32      81108.14      7167.27 o                         
  -1  21   2       2107.84       5963.35      2992.63 o                         
   1  21   2      94145.64      83616.28      7290.25 o                         
   3  21   2      16664.24      11444.54      4541.25 o                         
   5  21   2      20712.47      22717.38      4292.38 o                         
   7  21   2      37829.27      41492.91     15151.20 o                         
   9  21   2       6249.04       8407.58      5347.91 o                         
  11  21   2       8520.51       4353.69      4701.97 o                         
  13  21   2        302.79        566.63      3753.66 o                         
  15  21   2      93011.72      90739.42     15254.33 o                         
  17  21   2      71929.95      61646.25      9664.87 o                         
  19  21   2      43834.10      39133.56     10447.21 o                         
  21  21   2        435.65       5007.85      4984.53 o                         
  23  21   2       1148.10       5278.22      6284.54 o                         
  25  21   2        195.77       -265.65      6109.50 o                         
  27  21   2      30570.50      26299.57      9880.98 o                         
 -26  22   2       4158.61       2390.87      6613.48 o                         
 -24  22   2       6337.68       8599.74      6329.61 o                         
 -22  22   2      47063.82      41982.70      8963.21 o                         
 -20  22   2       7549.12       9622.62      7193.63 o                         
 -18  22   2        275.58       1572.02      4638.35 o                         
 -16  22   2       1505.87       3461.64      4983.90 o                         
 -14  22   2      45845.07      52341.55      6876.72 o                         
 -12  22   2     320982.69     296099.84     19622.92 o                         
 -10  22   2      19046.72      15777.98      5042.13 o                         
  -8  22   2      98808.82     132663.55     10977.67 o                         
  -6  22   2       3053.59       -569.59      3329.82 o                         
  -4  22   2        514.42       2812.35      3057.36 o                         
  -2  22   2       3452.63       4748.36      2949.30 o                         
   0  22   2     288198.69     241089.25     14938.84 o                         
   2  22   2       5925.78       6449.11      3529.26 o                         
   4  22   2        365.41        154.46      3249.84 o                         
   6  22   2       6247.65       -875.75      3952.51 o                         
   8  22   2        910.86      -4264.68      4264.68 o                         
  10  22   2         65.46      -3201.21      4583.90 o                         
  12  22   2      49002.93      32215.09      4686.61 o                         
  14  22   2      14217.84      12514.96      4622.29 o                         
  16  22   2      12262.83      10613.74      4733.19 o                         
  18  22   2      43050.40      54269.75      8458.25 o                         
  20  22   2       1665.61       4010.04      5163.13 o                         
  22  22   2        642.79      -3721.10      4588.19 o                         
  24  22   2     217929.61     197059.98     25661.73 o                         
  26  22   2      10149.83      25863.14     17349.44 o                         
 -25  23   2      22357.91      25764.85      9381.96 o                         
 -23  23   2       2803.08       3702.39      6259.57 o                         
 -21  23   2       2655.82      -1322.73      5697.27 o                         
 -19  23   2       7345.61      -1870.48      4994.97 o                         
 -17  23   2        260.39      -3866.77      4621.78 o                         
 -15  23   2     178246.66     206826.56     15403.00 o                         
 -13  23   2      24674.22      26854.57      5514.52 o                         
 -11  23   2      89560.14      82765.26      7539.83 o                         
  -9  23   2       1188.87       1346.20      3807.67 o                         
  -7  23   2       5761.88       1862.13      4120.49 o                         
  -5  23   2      47525.27      50063.95      6224.06 o                         
  -3  23   2      11134.34      11216.13      4114.72 o                         
  -1  23   2     163250.41     167686.42     11765.81 o                         
   1  23   2         67.26        569.50      3335.17 o                         
   3  23   2      50853.42      52957.62      6263.47 o                         
   5  23   2      60004.71      42781.89      7958.45 o                         
   7  23   2       1842.11      -4470.51      4470.51 o                         
   9  23   2     199750.05     167631.36     15090.26 o                         
  11  23   2     110444.16      86870.41     13175.00 o                         
  13  23   2       6095.68       2147.13      5157.01 o                         
  15  23   2      48935.53      63016.53      9167.17 o                         
  17  23   2      13564.71      24863.05      8376.43 o                         
  19  23   2        928.67        725.29      5096.08 o                         
  21  23   2       3669.42        955.09      5189.38 o                         
  23  23   2      24897.57      34523.38      8938.28 o                         
 -22  24   2      12976.77       8279.51      6749.85 o                         
 -20  24   2      32300.18      36284.23      7583.89 o                         
 -18  24   2       1950.99       7288.78      5629.92 o                         
 -16  24   2     108125.52     114706.09     12183.14 o                         
 -14  24   2      64145.64      61860.15     10397.32 o                         
 -12  24   2        262.52       1323.85      4342.26 o                         
 -10  24   2      86418.63      86852.71     14930.88 o                         
  -8  24   2        364.47      -3044.96      3819.72 o                         
  -6  24   2       9060.97      11243.90      4651.01 o                         
  -4  24   2      20568.63      14167.10      4386.56 o                         
  -2  24   2      22396.11      35249.71      6948.42 o                         
   0  24   2      38056.11      30195.48      7137.63 o                         
   2  24   2      44471.93      56028.24     18336.83 o                         
   4  24   2      15553.41      26702.95      5800.63 o                         
   6  24   2      30716.91      29815.16      6923.54 o                         
   8  24   2      65716.21      83942.23     10494.13 o                         
  10  24   2       9754.05       6238.90      5243.27 o                         
  12  24   2       9797.84       5517.42      5533.89 o                         
  14  24   2     212070.70     203781.97     17613.78 o                         
  16  24   2       1145.31       1039.71      5413.83 o                         
  18  24   2      33227.53      49797.72      8525.77 o                         
  20  24   2       4053.79       6798.74      5892.52 o                         
  22  24   2       5906.47       6004.14      5787.03 o                         
 -21  25   2       6338.25       1055.02      5317.12 o                         
 -19  25   2       7909.56       2284.18      5534.74 o                         
 -17  25   2      77934.11      74728.66     10104.24 o                         
 -15  25   2       4169.27       7517.55      4783.66 o                         
 -13  25   2       8801.88      10948.35      4958.65 o                         
 -11  25   2       1578.84       9952.76      4872.94 o                         
  -9  25   2      57776.48      88487.34     15597.20 o                         
  -7  25   2       3609.85       2674.45      4276.54 o                         
  -5  25   2       4674.25      10992.83      4731.16 o                         
  -3  25   2        293.34        332.09      5016.07 o                         
  -1  25   2      55984.36      57862.91      7721.02 o                         
   1  25   2      52466.47      85270.34     26492.55 o                         
   3  25   2       3377.22       3282.52      4620.44 o                         
   5  25   2        152.67       5406.20      5322.42 o                         
   7  25   2       5673.28       9283.73      7056.02 o                         
   9  25   2      11987.50      13290.73      6224.06 o                         
  11  25   2       5554.05       8536.51      5819.42 o                         
  13  25   2      43604.25      40309.63      9413.60 o                         
  15  25   2       2776.19      11014.20      6012.30 o                         
  17  25   2      82491.06      77369.95     11305.93 o                         
  19  25   2       1084.07      -5246.07      5311.97 o                         
  21  25   2       5160.70      10679.22      6961.48 o                         
 -18  26   2      30134.54      56370.62     15736.44 o                         
 -16  26   2      39075.68      38483.02      9986.35 o                         
 -14  26   2      29607.42      32657.18      9523.60 o                         
 -12  26   2      21462.57      25785.86      6174.98 o                         
 -10  26   2       3242.71       4886.03      4706.23 o                         
  -8  26   2       3150.66      17243.96      5396.89 o                         
  -6  26   2      37845.23      51839.14     10616.74 o                         
  -4  26   2       1532.68       1044.99      5287.42 o                         
  -2  26   2      34677.45      26518.06     12071.33 o                         
   0  26   2      15415.94      15773.35      6629.58 o                         
   2  26   2      56177.53      53390.70      9455.75 o                         
   4  26   2      29961.53      33823.11     18927.79 o                         
   6  26   2       4381.10       4875.10      5727.24 o                         
   8  26   2      18865.44      25442.75      9129.21 o                         
  10  26   2      49893.82      49402.78      8674.15 o                         
  12  26   2      51094.91      38636.02      9967.92 o                         
  14  26   2      37459.04      34513.04     10749.05 o                         
  16  26   2       8470.80       8886.97      6450.94 o                         
  18  26   2       8036.59       7416.18      6270.89 o                         
 -17  27   2        476.91      -2200.82      6065.92 o                         
 -15  27   2       5630.89       6736.66      5164.05 o                         
 -13  27   2       3962.95       7642.30      6085.69 o                         
 -11  27   2       3307.07       3477.28      4704.38 o                         
  -9  27   2     115225.61     116889.94     11418.98 o                         
  -7  27   2       1138.07       -533.85      4489.09 o                         
  -5  27   2     128445.86     137001.33     14097.54 o                         
  -3  27   2      10512.37       9089.47      7969.08 o                         
  -1  27   2       7294.23       7910.20      7917.79 o                         
   1  27   2        132.83      -6892.33      6892.33 o                         
   3  27   2      40736.88      42506.43     17135.87 o                         
   5  27   2       1003.85      -6887.60      7023.58 o                         
   7  27   2        885.28      -4504.57      5551.69 o                         
   9  27   2      38305.04      31062.64      7817.71 o                         
  11  27   2      38325.81      30711.65     10114.27 o                         
  13  27   2      86992.77      88112.12     11449.51 o                         
  15  27   2      43228.07      51535.27      9146.22 o                         
 -14  28   2       5163.87       7307.08      6117.72 o                         
 -12  28   2      36435.04      53975.06      8031.51 o                         
 -10  28   2      23191.91      21814.13      7486.27 o                         
  -8  28   2      39838.62      51028.26      9310.61 o                         
  -6  28   2      97152.12      78900.04     13646.60 o                         
  -4  28   2      35429.77      38629.36     34385.99 o                         
  -2  28   2      49127.56      34985.18     15745.96 o                         
   0  28   2       8864.99       2461.38     11056.54 o                         
   2  28   2      72391.80      40536.34     15616.04 o                         
   4  28   2     103728.04      98913.66     15151.34 o                         
   6  28   2       2487.05      -1765.63      7872.62 o                         
   8  28   2      18987.54      21278.44      9572.98 o                         
  10  28   2      51180.78      51767.22      9712.84 o                         
  12  28   2       6066.56       4364.42      6627.84 o                         
  14  28   2       9783.91       7426.20     13741.93 o                         
  -9  29   2       1510.93       2768.50      6181.22 o                         
  -7  29   2       5446.02       2743.99      8607.07 o                         
  -5  29   2        796.02       3297.30      8658.61 o                         
  -3  29   2     193641.06     163767.92     24160.62 o                         
  -1  29   2      26210.62      54419.38     17034.27 o                         
   1  29   2      33457.45      23685.29     14476.88 o                         
   3  29   2       8485.97       7025.95     12443.36 o                         
   5  29   2       8169.08      11991.35      9280.58 o                         
   7  29   2      34305.41      26927.05     12911.80 o                         
   9  29   2         36.50      -7660.04      7660.04 o                         
 -37   1   3       4124.44       -137.31      2839.79 o                         
 -35   1   3      46252.76      50650.94      5252.82 o                         
 -33   1   3      57844.53      50891.50      5176.42 o                         
 -31   1   3      65045.84      80016.66      6588.87 o                         
 -29   1   3     153058.62     162529.97     11142.74 o                         
 -27   1   3     171680.47     185828.48     13460.29 o                         
 -25   1   3      12648.08      11303.48      2418.45 o                         
 -23   1   3     289604.12     312484.41     26770.30 o                         
  -5   1   3      27204.46      34586.04      3526.46 o                         
  -3   1   3       7679.19      18046.76      1052.45 o                         
  -1   1   3     278817.44     198187.27      8348.08 o                         
   1   1   3     678633.19    1111582.50     47119.27 o                         
   3   1   3      23017.06       9051.18       850.33 o                         
   5   1   3      56435.50      21723.55      1447.37 o                         
   7   1   3     867548.31     757767.62     34584.42 o                         
   9   1   3      45563.73      38582.72      2985.38 o                         
  11   1   3     238817.45     323522.06     19608.35 o                         
  13   1   3     239615.06     314863.47     21764.23 o                         
  15   1   3      82521.24      93835.00      7862.61 o                         
  17   1   3        647.16       1713.03      1992.82 o                         
  19   1   3        826.86       4594.10      2154.00 o                         
  21   1   3        179.49       1961.92      2399.33 o                         
  23   1   3      54356.14      62437.05      5994.35 o                         
  25   1   3        389.51       -164.80      2393.28 o                         
  27   1   3       1127.27      -2543.79      2543.79 o                         
  29   1   3       3889.17        872.73      2962.01 o                         
  31   1   3     317737.00     323981.28     21686.34 o                         
  33   1   3      51843.17      45362.09      5989.21 o                         
  35   1   3      23912.96      24887.83      6629.50 o                         
  37   1   3        260.74       -560.56      8314.46 o                         
 -38   2   3       8028.76       3855.87      2999.42 o                         
 -36   2   3      11808.20      12749.03      3362.87 o                         
 -34   2   3      59961.86      51201.95      6840.36 o                         
 -32   2   3      47072.02      55070.78      5364.56 o                         
 -30   2   3      27565.60      32092.11      4993.45 o                         
 -28   2   3     359696.47     334224.75     23424.35 o                         
 -26   2   3      13037.98      10866.98      2290.35 o                         
 -24   2   3       1661.63        713.28      3267.25 o                         
 -22   2   3     380852.56     392085.28     33040.94 o                         
 -20   2   3      32837.82      33549.42      4641.92 o                         
 -18   2   3     183254.69     200261.00     25203.13 o                         
 -16   2   3       7719.59      22315.98      5657.96 o                         
 -14   2   3        786.08      11483.02      4301.80 o                         
 -10   2   3     106181.48     100592.20     12619.28 o                         
  -8   2   3     183171.05     140236.92     18710.89 o                         
  -6   2   3       9925.91       2347.78      1018.32 o                         
  -4   2   3       3212.56       4556.73       773.27 o                         
  -2   2   3      25580.85      15373.87       968.93 o                         
   0   2   3      53380.98      14581.48      1003.35 o                         
   2   2   3      46982.39      22075.22      1348.39 o                         
   4   2   3     550959.69     363923.34     13454.33 o                         
   6   2   3     601854.94     700052.50     30198.54 o                         
   8   2   3     133570.03     163329.98      9004.69 o                         
  10   2   3      10873.40      11107.50      1817.33 o                         
  12   2   3     367456.56     484515.41     28646.21 o                         
  14   2   3     232797.17     246422.89     15307.05 o                         
  16   2   3     443085.75     484193.38     29011.06 o                         
  18   2   3      48996.38      35841.30      3919.08 o                         
  20   2   3     465111.00     529992.19     36646.55 o                         
  22   2   3        399.52       6984.76      3619.38 o                         
  24   2   3      31478.36      40916.07      5150.01 o                         
  26   2   3      84819.20     103900.84      9467.56 o                         
  28   2   3     415233.19     383700.84     24607.82 o                         
  30   2   3       2194.07       3570.99      3185.76 o                         
  32   2   3        151.87      -1581.45      3133.92 o                         
  34   2   3      93578.58     102267.35      9376.75 o                         
  36   2   3      23465.34      19957.92      4691.56 o                         
  38   2   3     189104.84     154757.69     21662.04 o                         
 -37   3   3      26392.74      31336.30      4441.46 o                         
 -35   3   3      12350.20      13702.05      3287.88 o                         
 -33   3   3      68339.83      66706.62      6590.72 o                         
 -31   3   3         66.59      -1462.74      2425.18 o                         
 -29   3   3       4337.40       1185.44      2214.45 o                         
 -27   3   3       1616.58       -369.44      1979.79 o                         
 -25   3   3     659585.88     691287.12     40062.34 o                         
 -23   3   3       7173.86      10085.49      1982.36 o                         
 -21   3   3    1611810.62    1628689.50    131925.20 o                         
 -19   3   3      41709.13      42766.90      5514.86 o                         
 -17   3   3      11779.14      21571.76      3769.93 o                         
 -15   3   3     234197.06     213649.23     18130.76 o                         
 -13   3   3      27870.84      30770.44      6608.89 o                         
 -11   3   3     229740.33     357599.00     35056.21 o                         
  -9   3   3     272168.91     258932.33     15101.13 o                         
  -7   3   3     349399.50     264330.28     13338.70 o                         
  -5   3   3      31085.90      63294.27      3089.92 o                         
  -3   3   3       3516.27      13452.67      1013.77 o                         
  -1   3   3      29824.58      14491.03      1073.77 o                         
   1   3   3      20514.83      16145.52      1422.84 o                         
   3   3   3      26630.01      27103.90      2724.24 o                         
   5   3   3     393264.16     147320.83      6116.02 o                         
   7   3   3     141863.31     171657.58      8144.84 o                         
   9   3   3    1449938.88    2201488.75    109810.46 o                         
  11   3   3      44310.94      37832.30      4029.50 o                         
  13   3   3      40863.24      22856.21      5603.38 o                         
  15   3   3     377708.88     467899.62     27996.95 o                         
  17   3   3        304.00       1255.15      1929.98 o                         
  19   3   3       5024.49       5967.13      2269.29 o                         
  21   3   3     158747.52     160739.03     11185.39 o                         
  23   3   3      14726.34      29147.05      4331.27 o                         
  25   3   3       3936.59      -2430.15      2540.30 o                         
  27   3   3      10517.55      12009.35      3603.98 o                         
  29   3   3     210346.03     229887.59     18065.77 o                         
  31   3   3       2585.54       1830.02      3231.85 o                         
  33   3   3     206323.09     230909.05     16601.53 o                         
  35   3   3        151.63      -1071.63      3461.60 o                         
  37   3   3      12526.56      14962.49      9288.48 o                         
 -38   4   3        868.19       -913.48      2856.32 o                         
 -36   4   3       7726.71      12888.84      4345.72 o                         
 -34   4   3      60257.95      54027.11      5980.63 o                         
 -32   4   3     180892.03     178704.44     12098.48 o                         
 -30   4   3     170500.64     200244.64     13127.97 o                         
 -28   4   3      56648.84      55606.99      5047.34 o                         
 -26   4   3     132749.59     126383.27      8769.73 o                         
 -24   4   3     188809.70     203199.72     12581.63 o                         
 -22   4   3     288654.06     288026.69     17373.96 o                         
 -20   4   3     217379.50     240010.11     14547.80 o                         
 -18   4   3      22579.09      20486.35      2280.56 o                         
 -16   4   3      94257.55     111753.10      7212.09 o                         
 -14   4   3      15667.91      13169.56      1735.17 o                         
 -12   4   3     215330.45     206596.47     12320.43 o                         
 -10   4   3     264478.03     208752.64     12509.98 o                         
  -8   4   3       3956.81       2352.53      1031.30 o                         
  -6   4   3     292652.72     422866.75     16444.77 o                         
  -4   4   3     159171.52      51306.38      2235.69 o                         
  -2   4   3      39981.54      60852.08      3446.33 o                         
   0   4   3      96537.28     172239.78      7422.51 o                         
   2   4   3     236866.86     129232.16      5872.94 o                         
   4   4   3       9183.60       9845.48      1114.75 o                         
   6   4   3      19385.18      44828.46      2170.97 o                         
   8   4   3        718.66       2011.88      1165.90 o                         
  10   4   3     698679.75    1040495.38     52643.43 o                         
  12   4   3      53511.28      55947.39      4744.58 o                         
  14   4   3     143114.28     143778.67      9730.40 o                         
  16   4   3     511089.44     652265.62     38496.02 o                         
  18   4   3      65504.40      82444.91      6708.23 o                         
  20   4   3     144833.11     134177.23      9672.24 o                         
  22   4   3     115504.14     153523.34     10979.81 o                         
  24   4   3      55526.04      76286.59      6857.62 o                         
  26   4   3        769.06       -241.35      2714.47 o                         
  28   4   3       2126.84        244.58      2861.96 o                         
  30   4   3     214232.25     219816.03     17418.20 o                         
  32   4   3      29217.74      36334.30      5615.43 o                         
  34   4   3     103714.04     108124.43     12158.94 o                         
  36   4   3      13193.50      12896.47      5353.10 o                         
 -37   5   3      21840.76      12680.83      3819.29 o                         
 -35   5   3      54349.33      62636.38     10118.36 o                         
 -33   5   3       2697.08       2677.23      2648.01 o                         
 -31   5   3       2482.31       1686.57      2342.53 o                         
 -29   5   3       7520.45       9479.55      2721.20 o                         
 -27   5   3        238.84       2568.25      2240.55 o                         
 -25   5   3      66350.80      51218.27      4605.64 o                         
 -23   5   3     326046.91     349556.38     20937.69 o                         
 -21   5   3     755826.75     780110.75     45207.97 o                         
 -19   5   3       9503.28      11665.13      2605.29 o                         
 -17   5   3       8038.13       7856.62      2484.93 o                         
 -15   5   3      20429.34      35165.27      2789.39 o                         
 -13   5   3      45923.55      65700.08      4156.50 o                         
 -11   5   3     183540.72     279174.78     14569.34 o                         
  -9   5   3    1322191.38    1541637.75     69402.20 o                         
  -7   5   3     170738.17     185592.03      7223.74 o                         
  -5   5   3     699680.81     709155.75     23830.26 o                         
  -3   5   3      43197.15      52632.25      2561.56 o                         
  -1   5   3     111211.72      75489.86      3845.61 o                         
   1   5   3      14351.21      21624.79      1971.06 o                         
   3   5   3      71974.52     139987.56      8077.14 o                         
   5   5   3      48565.71      41906.44      2339.51 o                         
   7   5   3     152740.70     228947.42      8377.44 o                         
   9   5   3     124547.53     184215.17      8583.60 o                         
  11   5   3      71833.66      72015.26      5014.18 o                         
  13   5   3     418109.81     373067.56     22647.35 o                         
  15   5   3      77945.73      89795.13      6889.98 o                         
  17   5   3     272932.19     267232.84     16932.26 o                         
  19   5   3     702334.06     732097.06     43297.71 o                         
  21   5   3       1908.11       4259.35      2488.86 o                         
  23   5   3      11108.69       9476.92      2901.51 o                         
  25   5   3        159.51       2347.91      2566.53 o                         
  27   5   3      18458.09      16964.58      3762.11 o                         
  29   5   3     227449.88     244878.73     18993.01 o                         
  31   5   3     250876.52     275939.62     25843.27 o                         
  33   5   3      24910.96      31487.27      5488.77 o                         
  35   5   3      75682.78      64018.91      8794.84 o                         
  37   5   3      10404.08       6040.56      8532.30 o                         
 -38   6   3       8372.17       9351.64      3766.37 o                         
 -36   6   3       9224.93       9349.79      3722.18 o                         
 -34   6   3      34140.06      41297.55      4911.32 o                         
 -32   6   3      27906.92      40259.00      4704.56 o                         
 -30   6   3      13207.78      15188.66      3134.97 o                         
 -28   6   3       1924.86       1440.60      2291.35 o                         
 -26   6   3      42687.10      47245.86      4598.09 o                         
 -24   6   3      21864.53      28577.45      5217.94 o                         
 -22   6   3     121218.16      95785.27      8182.55 o                         
 -20   6   3      12796.28      10521.38      2344.66 o                         
 -18   6   3      83769.51      94348.34     11120.30 o                         
 -16   6   3      43187.30      43635.80      3598.45 o                         
 -14   6   3        330.09       -669.38      1386.75 o                         
 -12   6   3      16397.51      27743.45      2295.85 o                         
 -10   6   3      12420.19      17264.48      3310.47 o                         
  -8   6   3      52634.32      95434.07      4234.81 o                         
  -6   6   3       5395.58       3464.39      1163.38 o                         
  -4   6   3     873073.94     642769.00     23434.68 o                         
  -2   6   3       4331.84      13391.67      1573.43 o                         
   0   6   3     168974.06     218019.30     10405.11 o                         
   2   6   3      28686.13       7578.37      1544.63 o                         
   4   6   3     135882.11     112851.70      5225.88 o                         
   6   6   3     294005.81     262342.41      9900.62 o                         
   8   6   3      67788.71      69922.34      3892.16 o                         
  10   6   3      40492.21      55536.40      3667.89 o                         
  12   6   3      46214.62      81821.45     11457.30 o                         
  14   6   3      34804.50      66232.75      5979.44 o                         
  16   6   3     142636.66     145089.31     10206.42 o                         
  18   6   3          7.99       2141.87      2206.10 o                         
  20   6   3     110380.80     124132.12      9340.42 o                         
  22   6   3     104316.16      86528.20      7357.34 o                         
  24   6   3     123269.70     111459.98      8842.78 o                         
  26   6   3      26867.75      27820.47      4369.24 o                         
  28   6   3     116551.62     112193.40      9288.83 o                         
  30   6   3     130219.84     114379.64     12245.01 o                         
  32   6   3      57172.21      67529.04      7889.13 o                         
  34   6   3      82772.27      96920.20     12875.47 o                         
  36   6   3      51565.45      45041.88     15466.96 o                         
 -37   7   3       1044.06       5441.13      3227.07 o                         
 -35   7   3     130025.78     139509.69     10588.09 o                         
 -33   7   3      80075.10      71314.16      6637.59 o                         
 -31   7   3       7191.46       6957.80      2966.59 o                         
 -29   7   3     135904.23     139141.55     10007.43 o                         
 -27   7   3      10926.68       9509.72      2724.03 o                         
 -25   7   3      27070.41      30182.97      3746.80 o                         
 -23   7   3     328302.97     313407.62     16812.41 o                         
 -21   7   3      25335.17      24389.63      2862.44 o                         
 -19   7   3     235703.09     240087.98     13089.25 o                         
 -17   7   3     168387.25     157090.62     10048.31 o                         
 -15   7   3        616.55      -1289.69      1531.81 o                         
 -13   7   3     241178.98     264502.91     13935.38 o                         
 -11   7   3     931801.50     908859.69     46088.30 o                         
  -9   7   3     898520.38    1232792.38     47749.60 o                         
  -7   7   3     133330.88      63699.58      6160.22 o                         
  -5   7   3     300055.97     235508.66     11784.44 o                         
  -3   7   3       6010.70       1866.55      1288.07 o                         
  -1   7   3    1385528.50    1663930.88     71057.48 o                         
   1   7   3     179304.39     164648.86      8235.41 o                         
   3   7   3     128071.64     165104.39      8185.47 o                         
   5   7   3      18855.76      42128.60      2526.79 o                         
   7   7   3      46368.29     112678.65      6968.70 o                         
   9   7   3     119651.22     139685.88      8142.88 o                         
  11   7   3       5073.04       7132.48      1978.40 o                         
  13   7   3     534698.12     718639.38     33199.58 o                         
  15   7   3      93985.55      96973.69      8163.48 o                         
  17   7   3     427966.41     470051.69     24873.12 o                         
  19   7   3     764829.62     765067.38     45224.10 o                         
  21   7   3      13209.99      10504.49      2905.63 o                         
  23   7   3      18855.97      24644.45      3920.40 o                         
  25   7   3      19400.14      13892.19      3394.65 o                         
  27   7   3       6516.92       5139.37      3010.83 o                         
  29   7   3      24096.91      21559.81      5318.22 o                         
  31   7   3      31613.51      34057.50      5489.49 o                         
  33   7   3        461.69       1083.67      4436.01 o                         
  35   7   3        982.93       2150.82      8880.81 o                         
  37   7   3         16.13       -520.34      9678.34 o                         
 -36   8   3      47395.27      52823.38      6001.69 o                         
 -34   8   3       5234.56       5714.70      3287.47 o                         
 -32   8   3      55290.54      57064.16      5848.91 o                         
 -30   8   3       3794.63       1661.21      2784.11 o                         
 -28   8   3         78.44       3562.42      2653.72 o                         
 -26   8   3       3314.02       4578.15      2451.79 o                         
 -24   8   3      48300.14      60067.73      4929.20 o                         
 -22   8   3       8304.38      13385.09      2538.43 o                         
 -20   8   3     396549.44     398962.06     20711.95 o                         
 -18   8   3     166868.41     172848.75     11051.21 o                         
 -16   8   3        275.19        -81.96      1726.93 o                         
 -14   8   3      68085.01      69999.30      9625.33 o                         
 -12   8   3      55544.34      83717.39      5719.03 o                         
 -10   8   3     239702.55     220913.67      9547.81 o                         
  -8   8   3     189136.11     216569.83     16714.61 o                         
  -6   8   3     258613.56     379555.28     15714.73 o                         
  -4   8   3     745000.81     792402.62     31018.19 o                         
  -2   8   3     401050.12     399414.47     17953.95 o                         
   0   8   3     377603.34     361156.31     16486.91 o                         
   2   8   3      24275.13      67418.80      4250.09 o                         
   4   8   3     204165.73     341873.97     15576.51 o                         
   6   8   3     771956.94     835419.62     32687.18 o                         
   8   8   3     100475.73      38671.65      2974.50 o                         
  10   8   3     896999.06     843461.62     34479.52 o                         
  12   8   3     133808.66     154383.06      7903.63 o                         
  14   8   3     133196.77     106283.60     10271.33 o                         
  16   8   3     132327.20     138371.27     20150.82 o                         
  18   8   3       6901.95       4462.66      2293.77 o                         
  20   8   3     206503.06     221976.38     12978.80 o                         
  22   8   3      12264.32       8686.23      2999.63 o                         
  24   8   3     118088.11     159484.45     10387.35 o                         
  26   8   3      25081.55      19489.96      4005.27 o                         
  28   8   3      30820.57      42289.23      5516.41 o                         
  30   8   3      32129.98      35398.36      5267.73 o                         
  32   8   3      59181.41      67132.28      9697.21 o                         
  34   8   3         75.10       -796.89      6850.97 o                         
  36   8   3      23133.61      17946.46     11631.00 o                         
 -37   9   3      81125.90      77175.70      8807.59 o                         
 -35   9   3      21176.94      23324.94      4465.27 o                         
 -33   9   3     270203.56     273561.88     17905.50 o                         
 -31   9   3      14994.43      11403.99      3496.53 o                         
 -29   9   3      50704.33      70888.46      6669.24 o                         
 -27   9   3       1460.16          0.01      2634.29 o                         
 -25   9   3      17921.46      14729.20      3281.34 o                         
 -23   9   3      51115.41      43453.37      5393.32 o                         
 -21   9   3     544989.62     531370.88     27224.15 o                         
 -19   9   3     101559.53     144643.69      8889.88 o                         
 -17   9   3     220908.77     234989.28     13117.93 o                         
 -15   9   3     104177.53      85315.27      5996.11 o                         
 -13   9   3     104314.93     158166.12      9203.46 o                         
 -11   9   3      46052.47      80110.88      4366.36 o                         
  -9   9   3     971534.31     956374.44     37997.17 o                         
  -7   9   3        547.83       9170.55      3415.36 o                         
  -5   9   3      16616.59      23226.45      3834.77 o                         
  -3   9   3      19954.09       7689.77      1720.27 o                         
  -1   9   3    1425755.25    1317443.25     83897.43 o                         
   1   9   3       3188.49       3218.69      1691.19 o                         
   3   9   3     525957.25     546895.19     24323.21 o                         
   5   9   3     266047.25     278787.16     12446.68 o                         
   7   9   3        546.99       2605.15      1237.04 o                         
   9   9   3     142454.80     170669.73      7251.30 o                         
  11   9   3    1411848.62    1610983.25     64703.52 o                         
  13   9   3      59155.31      87849.22      5360.85 o                         
  15   9   3     260402.22     262580.22     13294.20 o                         
  17   9   3       7369.78       9759.69      2643.87 o                         
  19   9   3     147615.67     133079.98      9959.30 o                         
  21   9   3     359003.34     313670.84     22489.41 o                         
  23   9   3     281454.69     291435.84     16702.02 o                         
  25   9   3      14123.62      24585.89      6190.92 o                         
  27   9   3      22506.17      28750.21      4757.68 o                         
  29   9   3        488.20       2978.53      3266.61 o                         
  31   9   3      11736.63      14723.17      4813.26 o                         
  33   9   3      40777.09      51481.90     14504.47 o                         
  35   9   3      24851.30      20615.95      8575.93 o                         
 -36  10   3      21434.86      25583.51      5598.70 o                         
 -34  10   3       5799.89        896.38      3907.36 o                         
 -32  10   3      12272.42       6327.56      3349.98 o                         
 -30  10   3      19968.78      14495.12      3743.01 o                         
 -28  10   3      57999.10      79641.95      7199.12 o                         
 -26  10   3      53023.36      55045.02      5653.56 o                         
 -24  10   3       1801.77       -969.87      2253.31 o                         
 -22  10   3       4383.86       5210.34      2461.71 o                         
 -20  10   3      41381.14      60114.00      5267.29 o                         
 -18  10   3      62712.06      50582.99      6701.56 o                         
 -16  10   3     863311.69     847106.25     43514.88 o                         
 -14  10   3       4930.52       7392.83      2703.10 o                         
 -12  10   3       1263.89       6609.03      1725.38 o                         
 -10  10   3       2661.42       2313.54      1583.14 o                         
  -8  10   3      22586.67      20128.28      2336.05 o                         
  -6  10   3    1165179.75    1088350.88     42465.74 o                         
  -4  10   3        434.62       5451.64      1667.99 o                         
  -2  10   3       3044.41       8669.37      2383.43 o                         
   0  10   3      86494.12     134668.81      7299.57 o                         
   2  10   3     267938.94     301079.91     14221.48 o                         
   4  10   3     744565.31     580580.12     25779.16 o                         
   6  10   3     149348.75     116951.33      6930.56 o                         
   8  10   3     173890.16     150107.05      9525.93 o                         
  10  10   3      12045.78       6063.71      1790.75 o                         
  12  10   3     280814.12     264955.72     17712.89 o                         
  14  10   3      81786.63     102180.66      5970.09 o                         
  16  10   3     556597.94     550474.38     24528.30 o                         
  18  10   3     392620.88     395323.56     21613.46 o                         
  20  10   3        622.10        391.70      2363.32 o                         
  22  10   3     127931.55     143756.41     13827.38 o                         
  24  10   3      31160.01      29299.78      4206.72 o                         
  26  10   3      49373.73      58362.99      5729.54 o                         
  28  10   3       7933.98      11994.15      3909.80 o                         
  30  10   3      93205.84      92259.61     10255.49 o                         
  32  10   3        111.67       3083.08      6526.04 o                         
  34  10   3        476.06       4337.34      7038.82 o                         
 -35  11   3      27002.52      29426.26      5816.47 o                         
 -33  11   3     122521.12     124653.63     11895.75 o                         
 -31  11   3     101246.15      94388.32      8315.58 o                         
 -29  11   3      30719.36      34170.11      4909.16 o                         
 -27  11   3     429061.22     426240.94     26444.03 o                         
 -25  11   3       2797.05       3344.28      3615.52 o                         
 -23  11   3     170462.81     191349.70     11668.82 o                         
 -21  11   3      18124.88      17753.25      3211.39 o                         
 -19  11   3     505724.03     496212.94     25899.19 o                         
 -17  11   3      72850.01      58994.66      5440.70 o                         
 -15  11   3       1337.67       5535.23      2367.48 o                         
 -13  11   3      10984.20      21271.97      3703.98 o                         
 -11  11   3       3944.81       7718.82      1829.01 o                         
  -9  11   3     114198.55      88070.06      6041.61 o                         
  -7  11   3     504311.00     494454.56     21074.74 o                         
  -5  11   3        582.58       3854.27      1586.70 o                         
  -3  11   3     254758.20     185822.11      9627.46 o                         
  -1  11   3    1417933.25    1522633.88     65685.74 o                         
   1  11   3     115983.16      72868.20      4965.39 o                         
   3  11   3      62706.80      88763.26      5560.54 o                         
   5  11   3     563158.88     556505.00     27578.40 o                         
   7  11   3     686035.06     634481.69     28243.80 o                         
   9  11   3      27248.70      40164.59      4610.53 o                         
  11  11   3      18279.74      35100.59      3108.92 o                         
  13  11   3     290309.69     302751.72     14416.83 o                         
  15  11   3       6637.70       4958.03      3636.62 o                         
  17  11   3       5376.22       4760.94      1724.76 o                         
  19  11   3      28156.27      31858.11     10078.08 o                         
  21  11   3     244405.11     232512.98     24713.75 o                         
  23  11   3       1184.83       5908.86      2876.67 o                         
  25  11   3      60220.23      50146.61      5758.00 o                         
  27  11   3       1351.97       -531.54      3884.81 o                         
  29  11   3       3967.77       9234.02      4454.82 o                         
  31  11   3        387.38        675.63      6438.11 o                         
  33  11   3       8118.30      12509.37      7286.94 o                         
  35  11   3      30001.42      44054.70     10877.51 o                         
 -34  12   3       1778.18       3104.96      4142.23 o                         
 -32  12   3         75.73       2141.36      3992.30 o                         
 -30  12   3      10330.71       4404.73      3899.62 o                         
 -28  12   3       5427.11       8939.44      3639.23 o                         
 -26  12   3        322.93        926.32      3099.48 o                         
 -24  12   3        777.36       2323.51      2689.95 o                         
 -22  12   3       3499.94       2089.69      2606.90 o                         
 -20  12   3       9706.14       1917.84      2590.28 o                         
 -18  12   3      86555.27      99753.61     15869.64 o                         
 -16  12   3     200594.33     241710.83     22300.08 o                         
 -14  12   3      12855.16      20247.08      3075.03 o                         
 -12  12   3      10606.31       5842.21      1887.79 o                         
 -10  12   3     205579.47     232786.92     10791.18 o                         
  -8  12   3     102723.55     112957.58     11327.57 o                         
  -6  12   3       1366.33       1502.92      1522.56 o                         
  -4  12   3       1511.89      -1421.94      1690.53 o                         
  -2  12   3     669292.56     648462.56     29300.59 o                         
   0  12   3         39.40       6069.42      2908.64 o                         
   2  12   3      23633.14      18468.59      3091.46 o                         
   4  12   3     411535.94     418299.88     29603.64 o                         
   6  12   3      23141.76      22501.50      8704.93 o                         
   8  12   3      18785.70       5447.00      1766.58 o                         
  10  12   3        803.83        -90.69      1417.40 o                         
  12  12   3         28.34        773.16      1777.70 o                         
  14  12   3      20616.23      15759.34      4133.37 o                         
  16  12   3      38641.58      51429.18      7061.91 o                         
  18  12   3       2680.57       6301.06      1957.01 o                         
  20  12   3      48674.82      58005.67      5520.11 o                         
  22  12   3      44847.17      75097.97      6677.78 o                         
  24  12   3      38306.47      37943.26      4899.82 o                         
  26  12   3       8274.54       6632.27      3776.52 o                         
  28  12   3       9826.91       7519.08      6561.51 o                         
  30  12   3      80422.32      60060.77     11627.88 o                         
  32  12   3         98.00       5444.65      7126.18 o                         
  34  12   3       4226.19      -2289.24      6807.07 o                         
 -35  13   3       6819.93       3654.85      6609.99 o                         
 -33  13   3       4151.00       5739.94     11204.72 o                         
 -31  13   3      79003.52      85636.80      9648.24 o                         
 -29  13   3      12858.84      20103.68      5404.03 o                         
 -27  13   3      99169.08     111835.76      9419.57 o                         
 -25  13   3      37120.27      46945.82      5872.18 o                         
 -23  13   3       4519.37       1184.57      2852.72 o                         
 -21  13   3      30406.66      20357.91      3690.73 o                         
 -19  13   3     153983.89     169493.78     11063.20 o                         
 -17  13   3     134453.52     144401.59     11965.43 o                         
 -15  13   3      82649.89      79814.60      7751.54 o                         
 -13  13   3       8086.56       5081.26      1956.87 o                         
 -11  13   3     128013.11     121907.77      6866.43 o                         
  -9  13   3     156021.78     163854.31     21885.62 o                         
  -7  13   3     152093.94     125087.23     11260.95 o                         
  -5  13   3       5732.27        675.47      1710.10 o                         
  -3  13   3     196142.86     112501.73      7170.97 o                         
  -1  13   3       1330.31       5488.76      2872.18 o                         
   1  13   3      14505.54       8427.33      2159.00 o                         
   3  13   3       1076.25        -81.82      1848.76 o                         
   5  13   3      25531.09      27819.46      6352.94 o                         
   7  13   3     449786.91     595776.31     24573.00 o                         
   9  13   3       3995.52       7840.74      1988.47 o                         
  11  13   3        597.91       -450.41      1951.96 o                         
  13  13   3      51451.58      56636.88      4289.12 o                         
  15  13   3        200.82      -1646.59      2025.97 o                         
  17  13   3      38517.40      68503.42      4489.47 o                         
  19  13   3     166112.89     146482.44      8002.70 o                         
  21  13   3       1812.13       6761.29      2942.19 o                         
  23  13   3      60446.51      64982.61      7184.86 o                         
  25  13   3      85729.36      91416.07     10354.08 o                         
  27  13   3       5945.91        200.68      6285.26 o                         
  29  13   3      11778.59      11272.62      7236.37 o                         
  31  13   3       3321.78       6646.77      7210.61 o                         
  33  13   3      27159.70      40570.70     18402.52 o                         
 -34  14   3      73113.91      59757.69     10984.51 o                         
 -32  14   3      10276.17       8932.53      6271.52 o                         
 -30  14   3      37494.31      42735.25      9040.33 o                         
 -28  14   3      12130.63      11902.68      4510.47 o                         
 -26  14   3      16311.01      22646.30      7889.82 o                         
 -24  14   3       7439.70       5025.74      3186.04 o                         
 -22  14   3      58248.70      39609.37      8754.25 o                         
 -20  14   3        446.49      -1226.67      2571.90 o                         
 -18  14   3     317753.66     335915.16     19107.13 o                         
 -16  14   3        726.80        295.20      1964.19 o                         
 -14  14   3     199205.30     181993.06      9061.77 o                         
 -12  14   3      71815.30      76087.17      5496.76 o                         
 -10  14   3      80039.72     109437.42      9427.60 o                         
  -8  14   3     445241.72     415959.19     17341.67 o                         
  -6  14   3     269407.72     222586.33     11038.23 o                         
  -4  14   3     110643.46     159033.19      8925.06 o                         
  -2  14   3      51598.09      26925.32      3520.02 o                         
   0  14   3     218673.41     263367.53     13307.90 o                         
   2  14   3       4860.46       2140.57      1971.14 o                         
   4  14   3      76678.38      95425.61      9275.43 o                         
   6  14   3     268491.16     277905.97     13840.83 o                         
   8  14   3      12975.58      52961.49      5238.59 o                         
  10  14   3       3547.04       1002.99      1776.63 o                         
  12  14   3       3614.48      -2030.77      2030.77 o                         
  14  14   3     200779.83     209291.92     10852.23 o                         
  16  14   3      24048.95      16135.55      3353.18 o                         
  18  14   3       7326.45       8081.09      2289.06 o                         
  20  14   3     128010.48     123109.80      9290.60 o                         
  22  14   3      54946.04      53064.76      6479.88 o                         
  24  14   3      22700.18      27041.10      7020.24 o                         
  26  14   3      88384.55      91649.46     11165.92 o                         
  28  14   3     234987.75     218669.89     27158.53 o                         
  30  14   3      22162.05      14461.94      7990.85 o                         
  32  14   3       4826.24       5785.58      7714.38 o                         
 -33  15   3      72734.87      72602.76     12171.38 o                         
 -31  15   3         54.96      -4204.50      5654.38 o                         
 -29  15   3         92.26       -971.07      5477.29 o                         
 -27  15   3      19308.87      16792.88      6872.55 o                         
 -25  15   3       4308.00       1171.67      3873.75 o                         
 -23  15   3       8997.16       8361.46      3902.81 o                         
 -21  15   3      43856.94      43811.86      6276.02 o                         
 -19  15   3      39840.60      20042.20      7066.89 o                         
 -17  15   3      39314.09      35157.80      3485.87 o                         
 -15  15   3      21561.68      30633.61      3239.62 o                         
 -13  15   3     125876.82     148177.59     10140.13 o                         
 -11  15   3     241884.67     252572.77     13355.10 o                         
  -9  15   3    1375737.00    1476035.25     60784.77 o                         
  -7  15   3      66774.55     117048.76      8345.62 o                         
  -5  15   3      14806.87      14006.30      2731.23 o                         
  -3  15   3     399367.62     439521.50     23934.51 o                         
  -1  15   3       2339.46       6724.15      2277.66 o                         
   1  15   3        920.98      -1359.49      1914.38 o                         
   3  15   3     312091.16     220476.39     14313.75 o                         
   5  15   3       1784.25       4306.66      2157.89 o                         
   7  15   3      35307.46      43557.64      3798.78 o                         
   9  15   3      64687.39      77668.67      5110.05 o                         
  11  15   3     143910.23     140353.45      7683.10 o                         
  13  15   3      17799.96      25654.44      7708.85 o                         
  15  15   3     188560.31     196447.89     11691.64 o                         
  17  15   3      70123.02      69993.91      5298.21 o                         
  19  15   3     183453.75     175607.55      9591.01 o                         
  21  15   3      42184.95      42269.77      7993.48 o                         
  23  15   3      29907.10      27686.74      6741.64 o                         
  25  15   3      13870.06      12767.52      5693.80 o                         
  27  15   3     119238.47     115018.77     16191.53 o                         
  29  15   3      28395.68      40100.91     10031.55 o                         
  31  15   3       7186.88      10967.01      9939.50 o                         
 -32  16   3       3956.78      -1635.16      7910.35 o                         
 -30  16   3      30076.15      12924.09      7231.99 o                         
 -28  16   3      32376.11      20282.81      7414.74 o                         
 -26  16   3       2469.33       2315.50      5714.37 o                         
 -24  16   3       1199.85      -1876.26      4233.87 o                         
 -22  16   3      22228.91      13493.61      4289.93 o                         
 -20  16   3        297.27       2033.61      3605.68 o                         
 -18  16   3      15013.34       9699.47      3410.72 o                         
 -16  16   3      11055.99      14577.69      2641.56 o                         
 -14  16   3      23887.21      28474.24      6398.85 o                         
 -12  16   3     206063.88     240169.61     12792.00 o                         
 -10  16   3     188340.12     223238.41     11943.62 o                         
  -8  16   3        111.94       8872.05      5035.30 o                         
  -6  16   3          1.72       3366.25      2085.89 o                         
  -4  16   3      32064.59      35206.35      5278.44 o                         
  -2  16   3      51340.57      72486.27      5529.88 o                         
   0  16   3      53488.09      58214.98      4914.78 o                         
   2  16   3     261741.72     241294.38     12886.67 o                         
   4  16   3     455567.47     468323.50     23796.41 o                         
   6  16   3       1301.69      10227.10      2609.43 o                         
   8  16   3       1544.49       3759.13      2495.83 o                         
  10  16   3     220720.06     199095.06     10096.99 o                         
  12  16   3     287103.34     265761.28     13824.23 o                         
  14  16   3       1515.18         13.52      2383.80 o                         
  16  16   3     118197.40     130141.85      8953.86 o                         
  18  16   3      29111.81      31055.69      4327.01 o                         
  20  16   3      12009.72      18226.97      5182.29 o                         
  22  16   3       2723.46       4278.66      5322.00 o                         
  24  16   3      17447.21      13602.13      5967.10 o                         
  26  16   3      95549.07      89848.27     11918.77 o                         
  28  16   3      61604.00      33597.59     31867.43 o                         
  30  16   3     210853.16     212837.31     24854.34 o                         
  32  16   3      91882.85      98175.71     15904.28 o                         
 -31  17   3       2870.40        790.65      6188.53 o                         
 -29  17   3     101972.45     106135.89     15043.76 o                         
 -27  17   3      20039.03      26432.79     10430.88 o                         
 -25  17   3       4972.58       8236.46      9019.39 o                         
 -23  17   3      48114.76      54495.39     15327.34 o                         
 -21  17   3       8383.53      13732.45      7873.72 o                         
 -19  17   3      54432.72      51419.15      7222.66 o                         
 -17  17   3      59031.91      51946.69      5825.19 o                         
 -15  17   3      79102.11      93840.15     11780.90 o                         
 -13  17   3       9662.74       6280.66      4198.53 o                         
 -11  17   3      18617.81      18454.93      3323.86 o                         
  -9  17   3     132594.05     105508.98      7030.70 o                         
  -7  17   3     188576.36     235296.50     13805.20 o                         
  -5  17   3      15559.88       6428.42      2539.09 o                         
  -3  17   3      11710.71       2895.51      2322.68 o                         
  -1  17   3     152169.23     171320.70      9714.14 o                         
   1  17   3       5471.22      13633.50      4524.12 o                         
   3  17   3     480936.88     459631.97     28301.23 o                         
   5  17   3     190173.89     191579.91     18224.13 o                         
   7  17   3        177.19       1473.74      2586.72 o                         
   9  17   3      62395.91      68023.74      6619.21 o                         
  11  17   3      51037.89      66419.38      5592.13 o                         
  13  17   3      20835.44      19458.29      5934.50 o                         
  15  17   3      32056.82      31347.33      6942.18 o                         
  17  17   3      25035.43      18221.53      6091.28 o                         
  19  17   3     145675.17     170941.48     13725.55 o                         
  21  17   3       8976.31       6141.54      7238.41 o                         
  23  17   3      97208.50     132018.86     17131.78 o                         
  25  17   3        146.76      -2646.34      5230.54 o                         
  27  17   3     100938.27     123804.29     17310.40 o                         
  29  17   3       4818.66      13763.57      9678.39 o                         
  31  17   3      12530.37       8031.90      7907.33 o                         
 -30  18   3       6041.53        284.11      6255.04 o                         
 -28  18   3      20883.56      16444.95      7702.40 o                         
 -26  18   3      11979.82       6179.02      6428.47 o                         
 -24  18   3      15242.92      10573.09      5574.30 o                         
 -22  18   3      18101.26      22375.33      6510.20 o                         
 -20  18   3       1729.95      -1125.11      4623.05 o                         
 -18  18   3      51309.38      43491.31      6429.71 o                         
 -16  18   3      66835.75     102718.55     14023.98 o                         
 -14  18   3      13199.16       8008.23      3095.00 o                         
 -12  18   3     216266.11     217082.09     12046.34 o                         
 -10  18   3      18157.84      30168.40      7923.39 o                         
  -8  18   3     140069.53     128682.70      7898.96 o                         
  -6  18   3         56.48       2254.56      2165.34 o                         
  -4  18   3      46714.87      40692.06      4294.82 o                         
  -2  18   3         15.58       8592.74      2923.61 o                         
   0  18   3     102808.34     107710.89      7345.91 o                         
   2  18   3       8378.38       8551.78      3690.53 o                         
   4  18   3      17824.67      17860.67      6728.15 o                         
   6  18   3        737.94       4081.77      2810.61 o                         
   8  18   3       4568.28       9136.36      3803.88 o                         
  10  18   3     129429.00     152947.61     10197.09 o                         
  12  18   3      16929.74      17071.47      3172.01 o                         
  14  18   3      35172.33      48420.14     11312.15 o                         
  16  18   3       4491.86      14001.42      5895.91 o                         
  18  18   3      11895.19      34247.20      8485.85 o                         
  20  18   3      19086.56      22533.68      6008.80 o                         
  22  18   3        288.76      -4719.59      4719.59 o                         
  24  18   3       2550.93       8175.95      6068.50 o                         
  26  18   3      20052.91      15145.69      7761.81 o                         
  28  18   3       1168.55       4788.70     10979.68 o                         
  30  18   3       7301.15       9157.07      8254.06 o                         
 -29  19   3     122278.43     129189.94     19008.11 o                         
 -27  19   3        606.01       1737.98      6142.73 o                         
 -25  19   3       2987.43       6861.04      6663.90 o                         
 -23  19   3     296124.91     340594.50     34516.62 o                         
 -21  19   3      95949.88     115647.27     13047.16 o                         
 -19  19   3       3243.88      -3580.75      4556.38 o                         
 -17  19   3      49002.11      50921.46      7269.75 o                         
 -15  19   3      84860.20      74459.00      9152.58 o                         
 -13  19   3       6298.18       5557.60      3598.43 o                         
 -11  19   3     327686.25     349323.94     19234.85 o                         
  -9  19   3      13206.08      22959.41      5537.63 o                         
  -7  19   3       1654.28       5395.84      2373.96 o                         
  -5  19   3      38923.60      35239.63      5434.27 o                         
  -3  19   3       7331.42      13344.63      3586.55 o                         
  -1  19   3      13067.69      20569.43      4604.03 o                         
   1  19   3     290112.94     278241.97     24949.04 o                         
   3  19   3     112042.02     151581.34     20071.00 o                         
   5  19   3     328039.06     316978.66     17646.33 o                         
   7  19   3      12022.67       9393.99      3241.33 o                         
   9  19   3       9509.98      13807.15      3152.79 o                         
  11  19   3     179140.09     155001.48     10727.69 o                         
  13  19   3       6264.53       1786.27      3410.01 o                         
  15  19   3      81295.34      73817.99      7693.79 o                         
  17  19   3       8455.09       7598.42      4058.72 o                         
  19  19   3      71793.08      75782.84      9411.81 o                         
  21  19   3      14294.92       8596.06      6021.56 o                         
  23  19   3      99915.89      92315.14     23654.56 o                         
  25  19   3      18166.11      25004.68      7562.53 o                         
  27  19   3      54043.50      46490.41     11286.84 o                         
  29  19   3      77089.64      84385.27     15029.56 o                         
 -28  20   3       3825.45       1124.01      6964.67 o                         
 -26  20   3       3759.63      10236.63      7137.35 o                         
 -24  20   3      33950.52      33042.72      8031.56 o                         
 -22  20   3      98811.62     103423.80     12695.39 o                         
 -20  20   3        225.03       3975.28      5391.87 o                         
 -18  20   3      11527.81      11612.43      5135.13 o                         
 -16  20   3       3755.67       2488.09      3789.86 o                         
 -14  20   3     278015.06     289253.25     18663.63 o                         
 -12  20   3      35421.74      34489.52      9758.97 o                         
 -10  20   3      71918.06      60776.40      6122.67 o                         
  -8  20   3       6948.08       8654.07      3183.03 o                         
  -6  20   3        363.26      -2132.46      2331.79 o                         
  -4  20   3     355132.59     365528.75     18655.48 o                         
  -2  20   3        211.60       4037.40      2714.14 o                         
   0  20   3       3468.46       6939.89      3378.99 o                         
   2  20   3      68612.88      75015.01      6266.10 o                         
   4  20   3     112655.66      99820.61     18189.88 o                         
   6  20   3         88.73        836.78      2906.90 o                         
   8  20   3        202.32       -925.07      2917.67 o                         
  10  20   3        667.67      -2124.12      3053.05 o                         
  12  20   3      71189.66      77244.45      9416.08 o                         
  14  20   3      19500.71      33281.49      6674.00 o                         
  16  20   3     101600.42     109464.31     15169.68 o                         
  18  20   3      96440.72     101585.08     10850.74 o                         
  20  20   3      40673.03      42343.88      7257.58 o                         
  22  20   3      12991.51       5369.06      4842.13 o                         
  24  20   3      20851.66      39691.52      8844.23 o                         
  26  20   3      89236.38      89941.17     20231.24 o                         
  28  20   3        330.24      -3174.46      9626.42 o                         
 -27  21   3      41024.05      46109.34     10851.92 o                         
 -25  21   3      52856.17      40266.98      9932.33 o                         
 -23  21   3       4144.75       4710.39      6041.58 o                         
 -21  21   3      12673.21      14204.08      6504.39 o                         
 -19  21   3        444.91      -4169.08      4169.08 o                         
 -17  21   3      10146.14       9994.09      6451.09 o                         
 -15  21   3     180547.03     175750.77     13370.72 o                         
 -13  21   3     234604.83     202258.14     16281.36 o                         
 -11  21   3      12570.08      12041.42      3603.30 o                         
  -9  21   3     327827.97     301434.88     17947.52 o                         
  -7  21   3      81351.94      79003.09      7202.33 o                         
  -5  21   3       5499.14      19408.94      4608.41 o                         
  -3  21   3      27619.11      19320.21      3652.59 o                         
  -1  21   3     112508.52     112671.06      7920.55 o                         
   1  21   3         17.41      -1287.67      2594.81 o                         
   3  21   3     192188.45     186141.61     12033.98 o                         
   5  21   3      73576.62      80564.52     10955.22 o                         
   7  21   3        432.46       -688.63      3799.05 o                         
   9  21   3     238912.72     214737.70     15216.80 o                         
  11  21   3       1229.27       2166.84      4781.04 o                         
  13  21   3       1349.61       4805.54      5089.15 o                         
  15  21   3      95619.47     108446.21     11575.09 o                         
  17  21   3     144675.45     172329.14     15046.22 o                         
  19  21   3      13989.01      17812.81      6034.22 o                         
  21  21   3     125525.33     118994.34     15135.93 o                         
  23  21   3        128.73       -502.18      5890.91 o                         
  25  21   3        714.83      -5746.07      5746.07 o                         
  27  21   3      53957.95      43334.81     11462.43 o                         
 -26  22   3       6661.68       9500.90     12142.55 o                         
 -24  22   3     132028.23     135481.33     15361.31 o                         
 -22  22   3      73741.09      54991.79      9642.95 o                         
 -20  22   3       5007.53       1220.69      4586.26 o                         
 -18  22   3      45340.03      58165.80      8312.85 o                         
 -16  22   3     163425.52     142568.73     23064.22 o                         
 -14  22   3      12206.41      11308.17      4481.36 o                         
 -12  22   3       2064.48       4856.98      5071.71 o                         
 -10  22   3        267.32       7846.75      3756.03 o                         
  -8  22   3      15189.59      42562.45     20255.57 o                         
  -6  22   3     315306.97     311535.59     18028.79 o                         
  -4  22   3        593.05      -1071.00      2872.83 o                         
  -2  22   3       8023.01      11896.38      3376.35 o                         
   0  22   3       7800.53      17549.14      5115.18 o                         
   2  22   3       6056.60       2887.39      3389.37 o                         
   4  22   3      13032.51      13868.78      3874.43 o                         
   6  22   3      30132.78      36591.55      6256.70 o                         
   8  22   3      21939.71      16209.86      4967.75 o                         
  10  22   3       4451.21       1515.39      4923.09 o                         
  12  22   3      91801.59      97161.33     11025.96 o                         
  14  22   3       1008.34       8165.04      5283.61 o                         
  16  22   3       4108.27       -891.31      5021.23 o                         
  18  22   3        272.01       3626.33      5298.97 o                         
  20  22   3      53337.14      51047.30      8415.31 o                         
  22  22   3       1294.63       3016.99      5154.30 o                         
  24  22   3      12129.87       5164.64      8259.58 o                         
 -25  23   3       1416.28      -4051.19      6621.16 o                         
 -23  23   3       2314.67        509.71      6064.41 o                         
 -21  23   3      11400.60      17578.91      7602.71 o                         
 -19  23   3      10993.84       8537.70      5671.56 o                         
 -17  23   3       8375.26      17061.78      6058.04 o                         
 -15  23   3        164.85       2484.43      4205.22 o                         
 -13  23   3      39820.37      30374.49      5870.19 o                         
 -11  23   3        690.93       1277.93      3450.03 o                         
  -9  23   3      30423.55      29560.89      6984.45 o                         
  -7  23   3     370763.56     376195.09     23592.94 o                         
  -5  23   3     132736.06     144348.70     17791.12 o                         
  -3  23   3       1498.04       3457.26      3637.92 o                         
  -1  23   3      29737.35      20237.90      5794.51 o                         
   1  23   3      19160.46      13756.97      3573.50 o                         
   3  23   3      12041.49      15157.28      4234.43 o                         
   5  23   3     171736.23     124775.30     19452.22 o                         
   7  23   3     279656.03     286902.09     38212.36 o                         
   9  23   3      61555.60      96001.05     13984.40 o                         
  11  23   3      31526.57      38731.44     12448.90 o                         
  13  23   3      11691.86       8033.55      4200.43 o                         
  15  23   3      55921.68      60043.91      9961.00 o                         
  17  23   3         13.44       1890.45      5587.29 o                         
  19  23   3      93349.65      92866.74     12999.90 o                         
  21  23   3      72243.76      64596.74      9266.54 o                         
  23  23   3      26636.90      21504.73     15538.32 o                         
 -22  24   3      11072.85       8331.78      7001.73 o                         
 -20  24   3        986.29       2698.12      5356.39 o                         
 -18  24   3      23527.47      28599.81     12086.54 o                         
 -16  24   3       6782.88      -2844.63      7036.23 o                         
 -14  24   3      36652.36      33400.78      6143.93 o                         
 -12  24   3       2392.22        246.05      4235.88 o                         
 -10  24   3       3267.19       5554.70      4486.08 o                         
  -8  24   3       3294.57       4644.61      6247.66 o                         
  -6  24   3      28343.72      66739.73     10725.47 o                         
  -4  24   3      48486.91      30429.54      6871.21 o                         
  -2  24   3      31698.17      40869.23      5807.08 o                         
   0  24   3       9010.14       4755.83      3261.29 o                         
   2  24   3      48112.33      33475.02      6263.34 o                         
   4  24   3      10717.28       9691.43      4830.41 o                         
   6  24   3      11024.37      13303.07      6533.19 o                         
   8  24   3       4649.60      11794.62      5781.56 o                         
  10  24   3      18186.12      12849.12      6178.81 o                         
  12  24   3      30259.03      33023.30      9655.13 o                         
  14  24   3      12745.95       2782.93      5584.12 o                         
  16  24   3      32225.98      45939.11      8189.08 o                         
  18  24   3        548.86       2132.33      5394.30 o                         
  20  24   3       4708.96       4400.04      6054.94 o                         
  22  24   3      12932.73      11014.09      6087.83 o                         
 -21  25   3         59.09      -3288.91      5063.91 o                         
 -19  25   3       4945.29       4057.59      7846.91 o                         
 -17  25   3        465.87       7815.54      6045.71 o                         
 -15  25   3      60980.07      58327.16      7815.86 o                         
 -13  25   3      47243.18      46985.75      7305.25 o                         
 -11  25   3      16916.98      23263.24      5504.25 o                         
  -9  25   3      72953.77      84559.12      9274.59 o                         
  -7  25   3     118515.72     149519.22     12739.91 o                         
  -5  25   3     199546.72     189418.84     14816.31 o                         
  -3  25   3       4671.99       2781.29      4169.30 o                         
  -1  25   3       6937.16       8183.75      3915.83 o                         
   1  25   3      28086.62      26569.47      7532.18 o                         
   3  25   3       8827.93       2827.28      4811.78 o                         
   5  25   3     121472.84     138129.41     14056.62 o                         
   7  25   3     234844.11     249615.83     20248.05 o                         
   9  25   3      13138.75       3055.13      5721.72 o                         
  11  25   3       3119.62       -287.01      5287.87 o                         
  13  25   3      53197.70      56248.61     16075.10 o                         
  15  25   3        770.13       1371.74      7189.74 o                         
  17  25   3       4035.61        406.27      5560.45 o                         
  19  25   3      33152.74      41166.65      9397.73 o                         
  21  25   3      30078.20      48893.24     18471.71 o                         
 -18  26   3      22327.23      20010.01      6821.45 o                         
 -16  26   3       8558.18      16385.55      6690.53 o                         
 -14  26   3      66449.82      92758.98     10947.34 o                         
 -12  26   3      56824.83      56050.68      8556.82 o                         
 -10  26   3       1344.10      -1059.32      4450.43 o                         
  -8  26   3       1740.92      -1637.84      4413.01 o                         
  -6  26   3     213311.86     177915.42     28457.40 o                         
  -4  26   3      10318.97      13082.88      5343.69 o                         
  -2  26   3       2453.60      -1731.75      6999.32 o                         
   0  26   3     118419.58     108171.38     12902.07 o                         
   2  26   3      17474.59      13885.46      6856.48 o                         
   4  26   3     116553.29     101491.16     19378.78 o                         
   6  26   3      13606.91       5095.77      5744.91 o                         
   8  26   3       5220.81      -2243.05      5526.22 o                         
  10  26   3        652.12      -3424.99      5500.70 o                         
  12  26   3      63034.28      75506.03     10889.18 o                         
  14  26   3      52255.29      46504.34      9160.47 o                         
  16  26   3      61973.41      64189.27     10037.25 o                         
  18  26   3      56066.63      46676.76      9056.67 o                         
 -17  27   3       3219.93       9507.45      7138.32 o                         
 -15  27   3       3080.45       7531.70      6313.83 o                         
 -13  27   3      77002.84      81143.84      9426.19 o                         
 -11  27   3         11.33      -1026.12      4674.11 o                         
  -9  27   3      53689.22      83754.09     18771.80 o                         
  -7  27   3      47043.78      80361.03     13009.06 o                         
  -5  27   3      68070.75      70073.34     10341.70 o                         
  -3  27   3       7336.73       1925.92      7712.20 o                         
  -1  27   3        151.30       3282.45     11590.25 o                         
   1  27   3      60073.99      50919.05     18221.76 o                         
   3  27   3      42448.93      43840.26     11546.80 o                         
   5  27   3       4425.25      -1935.84      7731.51 o                         
   7  27   3       9323.38       5952.46      6110.53 o                         
   9  27   3       5743.28       5576.52      8418.12 o                         
  11  27   3       5936.07       9539.88      6422.07 o                         
  13  27   3       9967.30      10337.19      6637.05 o                         
  15  27   3      47337.80      43065.60      8718.05 o                         
 -14  28   3       6667.53       6175.26      5923.02 o                         
 -12  28   3       4919.97       2994.36      5248.07 o                         
 -10  28   3         29.67      -1088.40      4592.93 o                         
  -8  28   3       1713.38       1560.76      4717.99 o                         
  -6  28   3       5596.90      -3683.91      5415.96 o                         
  -4  28   3     103815.41     127899.66     45996.76 o                         
  -2  28   3       5053.11      -1168.91      7731.14 o                         
   0  28   3      30224.77      23057.56     13629.16 o                         
   2  28   3      30440.96      44687.23     15336.33 o                         
   4  28   3      13523.17      16134.22      9138.93 o                         
   6  28   3       1653.58       3620.19      8132.56 o                         
   8  28   3        615.07       7474.49      8526.78 o                         
  10  28   3      12121.68      14800.24      7155.79 o                         
  12  28   3       7376.08       7628.84      6489.59 o                         
  -9  29   3      96083.22     108760.85     20584.70 o                         
  -7  29   3      61752.63      69644.72     13945.23 o                         
  -5  29   3      15032.34       9432.48     11499.68 o                         
  -3  29   3         45.45       2238.77      8662.02 o                         
  -1  29   3      14969.37       8215.97     12655.96 o                         
   1  29   3      19884.16      26071.60     13743.24 o                         
   3  29   3        195.73       1271.79     11737.08 o                         
   5  29   3      11902.63      20178.31      9731.49 o                         
   7  29   3       1400.31      -7459.60      7459.60 o                         
   9  29   3        205.44      -7118.87      9954.19 o                         
 -38   0   4     224850.36     239060.70     22256.07 o                         
 -36   0   4      64862.68      66913.27      8696.23 o                         
 -34   0   4        786.82       -484.00      3989.41 o                         
 -32   0   4     132594.39     117292.86     13465.55 o                         
 -30   0   4      38113.62      27889.18      4996.56 o                         
 -28   0   4      30347.49      13062.65      7851.49 o                         
  -4   0   4     858173.88     352415.50     22673.79 o                         
  -2   0   4      78720.94     408670.00     20305.61 o                         
   0   0   4     274972.50     252692.98     16895.04 o                         
   2   0   4    1114359.25     425047.25     25280.39 o                         
   4   0   4     402596.16     216930.09     11819.35 o                         
   6   0   4    1825570.88    1473049.50     75596.56 o                         
   8   0   4      28490.71       1763.86      1953.23 o                         
  10   0   4    1382678.38    2047552.88    130911.84 o                         
  12   0   4     195863.17     278831.34     24849.00 o                         
  14   0   4    1197013.38    1507932.50    123206.77 o                         
  16   0   4      67745.41      57337.23      7456.52 o                         
  18   0   4    1194972.88    1371063.12    113209.19 o                         
  20   0   4     200215.02     169108.42     16768.75 o                         
  22   0   4     393627.84     417440.44     37068.28 o                         
  24   0   4     106814.58     108001.41     12463.14 o                         
  26   0   4     732252.31     818899.12     76348.27 o                         
  28   0   4     360372.03     409333.06     42471.97 o                         
  30   0   4       9418.92       3599.97      4555.46 o                         
  32   0   4     124201.30     124820.64     15195.17 o                         
  34   0   4        124.97      -1506.65      4428.51 o                         
  36   0   4      21367.66      15206.43     13227.51 o                         
 -37   1   4      61892.79      56844.46      5600.12 o                         
 -35   1   4      20365.81      23385.66      3623.09 o                         
 -33   1   4      53684.20      39475.45      4267.83 o                         
 -31   1   4     125586.73     141850.11     11944.46 o                         
 -29   1   4     338947.12     360330.50     30920.28 o                         
 -27   1   4      16927.82      18363.40      3946.82 o                         
 -25   1   4      19745.77      18714.20      6875.88 o                         
  -5   1   4     114760.43     182171.03     10698.78 o                         
  -3   1   4     237279.38      52300.45      2211.51 o                         
  -1   1   4      96488.67      53726.04      2390.54 o                         
   1   1   4      74173.72      13709.08      1359.76 o                         
   3   1   4      42281.11      59193.58      2893.08 o                         
   5   1   4      78509.38      76404.98      3541.30 o                         
   7   1   4      58061.50      47741.79      2808.72 o                         
   9   1   4      25946.55      23118.61      2269.39 o                         
  11   1   4     123308.21      72017.81      5221.74 o                         
  13   1   4     274147.75     214054.70     15531.08 o                         
  15   1   4     600223.31     571550.94     39341.62 o                         
  17   1   4     130199.62     145222.09     11490.39 o                         
  19   1   4     145679.78     188652.52     14538.50 o                         
  21   1   4     218347.17     249928.53     16580.68 o                         
  23   1   4     291363.78     239534.17     16162.34 o                         
  25   1   4      32678.84      57495.96      5984.38 o                         
  27   1   4     299529.53     338022.78     22103.36 o                         
  29   1   4      18091.89      17295.29      3838.93 o                         
  31   1   4      79588.18      82309.55      8033.10 o                         
  33   1   4      81981.91      71579.09      7580.40 o                         
  35   1   4       1163.25       -555.80      3535.23 o                         
  37   1   4      17908.54      10618.27      9362.96 o                         
 -38   2   4       6463.97       7536.14      2983.73 o                         
 -36   2   4      11999.18      15952.35      3290.48 o                         
 -34   2   4       4142.84         13.56      2426.66 o                         
 -32   2   4      28935.99      32316.52      4113.50 o                         
 -30   2   4      46470.83      37317.91      5901.26 o                         
 -28   2   4      27322.92      30910.19      5048.49 o                         
 -26   2   4        179.20        590.13      2810.46 o                         
 -24   2   4     575223.50     607405.38     49251.77 o                         
 -22   2   4       2274.85       1144.91      4579.63 o                         
  -8   2   4      67402.80      58334.90     12328.70 o                         
  -6   2   4       1068.62        -95.08       753.58 o                         
  -4   2   4       9448.58       6762.78       889.93 o                         
  -2   2   4     106171.80      75440.22      3142.04 o                         
   0   2   4      10882.26       1428.51       713.77 o                         
   2   2   4      69219.88      61655.03      3126.49 o                         
   4   2   4      22991.38      71463.05      3235.50 o                         
   6   2   4      55199.39      43620.66      2124.62 o                         
   8   2   4     532522.94     444445.34     19277.13 o                         
  10   2   4        332.40      34633.10      7899.90 o                         
  12   2   4     389145.81     278757.84     14976.53 o                         
  14   2   4     198136.20     148052.45     10153.77 o                         
  16   2   4       8109.06      11541.51      2456.13 o                         
  18   2   4      45430.29      34714.68      4719.07 o                         
  20   2   4     200111.94     211221.75     16153.64 o                         
  22   2   4      73081.56      97605.70      8920.04 o                         
  24   2   4     328158.94     334067.56     24348.25 o                         
  26   2   4      62521.63      70976.30      6926.97 o                         
  28   2   4     101695.40      86080.02      8162.51 o                         
  30   2   4      14737.23      14371.11      3880.57 o                         
  32   2   4      42965.29      43553.59      5914.70 o                         
  34   2   4       4361.53       3645.78      3785.94 o                         
  36   2   4      26570.67      33338.73     11200.60 o                         
 -37   3   4     113550.86     101443.86      8200.30 o                         
 -35   3   4       4021.45       1639.85      2647.26 o                         
 -33   3   4        262.53        424.05      2533.33 o                         
 -31   3   4         94.18       -509.45      2173.82 o                         
 -29   3   4     112963.58     129404.91      8802.42 o                         
 -27   3   4     302096.62     333999.38     28783.82 o                         
 -25   3   4       7425.70       4728.84      3168.78 o                         
 -23   3   4      19602.38      37408.98     10019.29 o                         
 -21   3   4      18132.44      26420.83      6320.69 o                         
 -19   3   4     339734.81     380259.53     31707.96 o                         
 -17   3   4      18654.65      12328.82      2962.68 o                         
 -15   3   4      17851.96      15879.32      3021.37 o                         
 -13   3   4     393075.12     370610.94     30488.70 o                         
 -11   3   4     330985.59     277032.91     32553.84 o                         
  -9   3   4      53963.09      33230.84      2527.60 o                         
  -7   3   4     425475.53     306813.41     15616.69 o                         
  -5   3   4     158777.72      49601.23      2534.39 o                         
  -3   3   4     572979.31     651041.81     21729.23 o                         
  -1   3   4      10435.43        736.44       808.39 o                         
   1   3   4      67002.73      92219.64      4400.36 o                         
   3   3   4     433415.09     379444.16     13916.51 o                         
   5   3   4      70496.05      50490.56      2631.77 o                         
   7   3   4     282657.84     393735.44     15378.99 o                         
   9   3   4     215828.30     197548.05     16986.84 o                         
  11   3   4     446457.41     633800.62     32208.53 o                         
  13   3   4      76030.84      70892.43      5876.31 o                         
  15   3   4        838.90       1172.60      1964.90 o                         
  17   3   4     135010.58     165377.16     11415.79 o                         
  19   3   4      74180.55      81101.83      6781.57 o                         
  21   3   4     391279.88     396073.78     27969.48 o                         
  23   3   4      22534.32      31838.30      6117.46 o                         
  25   3   4     419584.47     425471.69     30450.45 o                         
  27   3   4       4268.81       1757.08      2997.45 o                         
  29   3   4       2485.47       9057.09      5502.80 o                         
  31   3   4      29158.67      22866.42      4509.76 o                         
  33   3   4      53698.05      58049.91      6763.85 o                         
  35   3   4        937.81       -605.72      4695.10 o                         
  37   3   4        167.20       1918.22      8436.54 o                         
 -38   4   4       4917.99       4936.78      3019.51 o                         
 -36   4   4       3411.83       3121.09      2984.45 o                         
 -34   4   4       4497.67       6866.27      3005.91 o                         
 -32   4   4      25566.04      18292.44      3125.02 o                         
 -30   4   4       7408.85       6418.57      2434.37 o                         
 -28   4   4     146461.39     148064.31      9819.16 o                         
 -26   4   4       1498.66         70.37      1793.13 o                         
 -24   4   4      11083.25       5888.59      4414.25 o                         
 -22   4   4      30796.07      30403.10     12387.82 o                         
 -20   4   4     103660.06      98810.05      7810.60 o                         
 -18   4   4      37668.55      45841.55      5777.31 o                         
 -16   4   4     247249.14     286703.94     19588.78 o                         
 -14   4   4       9590.46      14688.79      2210.15 o                         
 -12   4   4     623757.88     648729.38     37296.04 o                         
 -10   4   4     214661.50     215349.56     12798.98 o                         
  -8   4   4     104699.41      67674.01      3712.18 o                         
  -6   4   4      78047.04      86889.96      3968.79 o                         
  -4   4   4     101586.32      46597.19      2230.11 o                         
  -2   4   4     257450.16     147346.34      5634.97 o                         
   0   4   4      51395.88      16231.16      2248.83 o                         
   2   4   4     495298.75     538542.25     21540.83 o                         
   4   4   4       7357.71       8096.34      1851.47 o                         
   6   4   4     223705.53     129447.12      5569.63 o                         
   8   4   4     445111.69     440440.53     19575.58 o                         
  10   4   4    1838392.38    2442795.50    122425.62 o                         
  12   4   4     178652.28     203166.81     11288.13 o                         
  14   4   4     125929.53      98275.35      7437.57 o                         
  16   4   4      16763.49      11646.60      2537.70 o                         
  18   4   4     345172.31     376282.81     23022.59 o                         
  20   4   4       1545.31       -738.90      2114.36 o                         
  22   4   4      54294.82      44934.22      5710.22 o                         
  24   4   4     147765.97     130342.18     11193.57 o                         
  26   4   4      36584.67      37307.41      5304.45 o                         
  28   4   4       4714.37        780.21      3150.51 o                         
  30   4   4      16923.19      22551.10      4819.33 o                         
  32   4   4     234022.17     244664.16     17612.44 o                         
  34   4   4      14115.03       8676.12      4941.55 o                         
  36   4   4      91898.21      96138.05     16516.81 o                         
 -37   5   4         29.48       -216.08      2887.18 o                         
 -35   5   4       4605.71       5507.37      2825.39 o                         
 -33   5   4      80302.21      75533.20      6464.59 o                         
 -31   5   4       2090.22       1134.61      2239.15 o                         
 -29   5   4      28339.62      26407.89      3421.84 o                         
 -27   5   4      94331.91     134837.69      9017.43 o                         
 -25   5   4      41592.29      40961.16      3884.60 o                         
 -23   5   4     386952.28     354518.00     21172.78 o                         
 -21   5   4     272696.62     240027.14     14591.97 o                         
 -19   5   4      77055.24      54268.78      4275.49 o                         
 -17   5   4     151620.52     166489.52     10231.20 o                         
 -15   5   4       3069.09       9791.44      1823.13 o                         
 -13   5   4      56866.23      40471.92      3827.53 o                         
 -11   5   4      25969.18      59049.81      4656.35 o                         
  -9   5   4      95358.61      88300.25      8588.81 o                         
  -7   5   4       1763.28         58.01      1000.85 o                         
  -5   5   4       6430.83      17002.03      2154.85 o                         
  -3   5   4      57341.20     152136.36      5904.31 o                         
  -1   5   4     551463.88     346916.31     13552.46 o                         
   1   5   4      65496.27     121595.09      5706.74 o                         
   3   5   4      77312.86      72407.16      4304.18 o                         
   5   5   4      40569.20      28388.99      3481.48 o                         
   7   5   4       8248.05       9634.37      1203.06 o                         
   9   5   4      11884.77      22858.54      3180.40 o                         
  11   5   4     130061.86     124245.07     11068.55 o                         
  13   5   4     882600.81    1053699.25     53392.73 o                         
  15   5   4      60218.43      89276.75      7004.73 o                         
  17   5   4       4222.77       3303.86      2304.03 o                         
  19   5   4      46386.45      41964.48      4604.97 o                         
  21   5   4       8725.77       9340.24      5114.26 o                         
  23   5   4      76788.10      94948.61      7970.16 o                         
  25   5   4     333413.62     289209.31     18819.09 o                         
  27   5   4     181353.78     156441.81     13261.53 o                         
  29   5   4        717.39       -885.87      3256.43 o                         
  31   5   4      70611.96      67933.76      7814.46 o                         
  33   5   4      53787.00      51499.63      8886.11 o                         
  35   5   4        252.09        871.71      7760.47 o                         
  37   5   4      13528.03       2626.71      8355.69 o                         
 -38   6   4        628.55       2139.59      3237.81 o                         
 -36   6   4      24893.23      27203.74      3993.63 o                         
 -34   6   4       2357.15       -361.53      2587.78 o                         
 -32   6   4      78564.12      65346.89      5939.16 o                         
 -30   6   4     376402.47     398145.00     24150.25 o                         
 -28   6   4      59143.80      54541.66      5015.29 o                         
 -26   6   4     169094.23     168780.70     11128.69 o                         
 -24   6   4      92086.77     107772.01     10847.69 o                         
 -22   6   4        442.49      -1755.54      2183.10 o                         
 -20   6   4     534832.06     503278.53     29461.90 o                         
 -18   6   4     857348.81     829086.38     41823.75 o                         
 -16   6   4       1630.22        914.80      1475.42 o                         
 -14   6   4     567982.50     709209.12     35919.32 o                         
 -12   6   4     196231.89     219410.95     10579.30 o                         
 -10   6   4      25544.11      45666.19      4681.80 o                         
  -8   6   4     120739.91      73406.52      4689.31 o                         
  -6   6   4     175263.22     139473.36      6636.01 o                         
  -4   6   4     102371.19      72548.87      6662.50 o                         
  -2   6   4     363391.56     398042.53     14971.95 o                         
   0   6   4      76228.15      34214.24      2726.90 o                         
   2   6   4     246604.67     355780.66     16047.82 o                         
   4   6   4     218692.00     261292.20     11207.96 o                         
   6   6   4     326037.75     469665.00     17357.83 o                         
   8   6   4       2061.13       8669.94      1896.97 o                         
  10   6   4    1357697.50    1393051.50     56151.17 o                         
  12   6   4     295933.38     234879.14     13152.40 o                         
  14   6   4      19937.17      29314.45      3145.43 o                         
  16   6   4     164188.27     217619.39     14204.53 o                         
  18   6   4        457.34       -441.73      2170.29 o                         
  20   6   4     160960.83     175549.98     13901.06 o                         
  22   6   4      51537.14      47663.45      5502.99 o                         
  24   6   4      64923.11      83349.61      7567.31 o                         
  26   6   4      22233.94      31852.39      4570.02 o                         
  28   6   4      48615.04      63294.94      7903.18 o                         
  30   6   4     116462.33     139652.50     12409.15 o                         
  32   6   4         93.17      -1456.00      4079.79 o                         
  34   6   4      25415.12      10451.98     11146.46 o                         
  36   6   4     109253.67     132341.84     19514.72 o                         
 -37   7   4        424.70       3774.50      3885.48 o                         
 -35   7   4     126828.84     138480.78     10402.85 o                         
 -33   7   4       2407.39       2768.82      2838.21 o                         
 -31   7   4      85826.13      78707.55      6801.38 o                         
 -29   7   4       1564.93        822.49      2390.77 o                         
 -27   7   4      65871.73      66447.21      5708.79 o                         
 -25   7   4        102.06      -1474.20      2004.12 o                         
 -23   7   4       4016.90        722.31      1909.64 o                         
 -21   7   4     133528.45     165115.53     18046.06 o                         
 -19   7   4      66135.64      76933.74      5205.71 o                         
 -17   7   4      28272.61      41641.25      3481.14 o                         
 -15   7   4      38190.08      43082.53      3040.49 o                         
 -13   7   4      40652.59      58951.09      3805.58 o                         
 -11   7   4     557467.50     503639.81     23393.40 o                         
  -9   7   4     469341.06     643261.62     23628.16 o                         
  -7   7   4      51571.31      84081.66      3941.40 o                         
  -5   7   4      68231.53      91915.02      4027.88 o                         
  -3   7   4      30242.38      75816.09      4947.61 o                         
  -1   7   4      45373.61      64430.57      8255.04 o                         
   1   7   4      14408.22      19368.73      2181.42 o                         
   3   7   4      28018.78      20379.90      3031.42 o                         
   5   7   4      52144.87     100280.27      6256.32 o                         
   7   7   4      37288.51       1910.60      1146.35 o                         
   9   7   4     787620.56     921776.38     37444.16 o                         
  11   7   4     113029.97     125354.11      6632.78 o                         
  13   7   4     458136.16     477203.88     21304.29 o                         
  15   7   4     656317.38     756191.94     35000.54 o                         
  17   7   4     153551.50     161269.50     11354.22 o                         
  19   7   4      42056.53      49588.71      5218.47 o                         
  21   7   4     128214.81     138235.91     10469.94 o                         
  23   7   4      48167.52      54681.08      5814.76 o                         
  25   7   4        181.60       5174.50      3044.42 o                         
  27   7   4       5118.02       6140.04      3228.22 o                         
  29   7   4      15873.76      11247.81      3706.63 o                         
  31   7   4      25393.03      22294.89      5091.53 o                         
  33   7   4     125646.59     148817.88     16675.75 o                         
  35   7   4     182257.33     168315.39     29897.51 o                         
 -36   8   4       2693.64       -896.28      3131.08 o                         
 -34   8   4         29.23        110.27      2930.54 o                         
 -32   8   4        627.63        336.97      2854.67 o                         
 -30   8   4      51334.51      43141.55      5384.09 o                         
 -28   8   4      41657.58      45054.20      4749.97 o                         
 -26   8   4       9594.55      11628.64      2889.14 o                         
 -24   8   4      25529.02      29916.54      3397.13 o                         
 -22   8   4       9194.10      11674.75      3756.78 o                         
 -20   8   4      47023.18      31545.33      3309.00 o                         
 -18   8   4     147695.91     152341.91      8969.85 o                         
 -16   8   4     739903.88     720660.00     36894.70 o                         
 -14   8   4      41319.21      27291.46      2959.26 o                         
 -12   8   4      27189.27       9792.00      4072.20 o                         
 -10   8   4      21994.32      11813.46      1712.84 o                         
  -8   8   4      46772.68      41362.27      6015.47 o                         
  -6   8   4     453973.88     589914.62     22846.29 o                         
  -4   8   4     213838.84     171701.69     14784.13 o                         
  -2   8   4     551207.00     667533.56     44035.17 o                         
   0   8   4      19600.31      27216.73      6294.97 o                         
   2   8   4      61288.10     106754.48      6729.10 o                         
   4   8   4      77205.51      65746.12      7031.11 o                         
   6   8   4     142647.05     102226.99     12523.55 o                         
   8   8   4     294287.94     318084.06     15756.88 o                         
  10   8   4     407575.28     413256.22     24228.61 o                         
  12   8   4      95775.77     119050.19      9476.61 o                         
  14   8   4       1322.84       3674.37      1746.50 o                         
  16   8   4      54045.23      69662.70      4910.60 o                         
  18   8   4      38345.55      54351.59      4882.30 o                         
  20   8   4      10624.39       7538.58      4008.11 o                         
  22   8   4      70894.77      93172.94      7014.08 o                         
  24   8   4     273252.78     266502.03     17768.68 o                         
  26   8   4      71561.75      72125.10      7171.69 o                         
  28   8   4      51273.52      45760.44      5775.41 o                         
  30   8   4      13426.97       9043.37      4420.01 o                         
  32   8   4      71292.32      52699.03      7784.25 o                         
  34   8   4      26203.23      22289.80     12396.73 o                         
  36   8   4       6040.63       -867.43     10166.27 o                         
 -37   9   4        514.28       2388.61      3622.18 o                         
 -35   9   4      77106.92      85395.94      7758.80 o                         
 -33   9   4      18795.77       5858.57      3382.61 o                         
 -31   9   4      50368.88      51756.33      5974.75 o                         
 -29   9   4      41420.91      36239.21      4535.14 o                         
 -27   9   4     105598.24     121756.60      9150.92 o                         
 -25   9   4     596497.06     593278.12     35277.23 o                         
 -23   9   4      11157.69       6498.67      2439.31 o                         
 -21   9   4       1683.49      -1250.32      2018.70 o                         
 -19   9   4       9678.67      16888.01      2707.77 o                         
 -17   9   4      53817.69      64439.69      5657.59 o                         
 -15   9   4     332716.28     291065.06     15815.40 o                         
 -13   9   4     150784.59     148796.50     10245.28 o                         
 -11   9   4      11922.51       4966.24      1567.06 o                         
  -9   9   4     122001.35     106128.62      8705.35 o                         
  -7   9   4    2037322.00    2239572.25     88887.05 o                         
  -5   9   4     203265.95     179408.50      7584.52 o                         
  -3   9   4       5049.07      34988.96      2849.65 o                         
  -1   9   4     443522.62     504802.84     22807.91 o                         
   1   9   4      18841.59      30185.00      4894.23 o                         
   3   9   4     162675.20     261684.81     12532.49 o                         
   5   9   4       8209.85       7604.81      1866.72 o                         
   7   9   4      40567.16      66877.13      4469.62 o                         
   9   9   4       1989.75       4310.53      1558.21 o                         
  11   9   4       7020.65       9850.32      2510.90 o                         
  13   9   4     153607.16     133682.86     22021.96 o                         
  15   9   4     281750.50     276755.19     13001.61 o                         
  17   9   4        226.07       1414.30      2192.47 o                         
  19   9   4      12745.01      26222.03      3563.50 o                         
  21   9   4     174668.45     181323.75     11297.38 o                         
  23   9   4       9495.88      10687.92      3112.24 o                         
  25   9   4       1948.87       3989.44      2799.57 o                         
  27   9   4       7645.90       8594.70      3607.04 o                         
  29   9   4       6737.79       6431.87      4332.64 o                         
  31   9   4     183999.98     191920.78     16947.20 o                         
  33   9   4      58104.73      47660.86     10926.42 o                         
  35   9   4      16238.18      23044.38     12183.43 o                         
 -36  10   4      34291.72      26973.56      5716.23 o                         
 -34  10   4      25916.48      23806.09      7016.09 o                         
 -32  10   4      51466.46      69781.98      6827.94 o                         
 -30  10   4       3949.50       4911.87      3173.09 o                         
 -28  10   4     144985.16     147025.97     10870.13 o                         
 -26  10   4      18159.46       7504.19      3065.48 o                         
 -24  10   4     128653.08     136048.70      9005.02 o                         
 -22  10   4      24649.14      21670.98      4021.65 o                         
 -20  10   4      87290.14      86243.73      7240.37 o                         
 -18  10   4      47601.50      66658.49      5921.49 o                         
 -16  10   4    1032030.44     983586.19     49000.27 o                         
 -14  10   4         37.87       1938.84      2013.53 o                         
 -12  10   4     517391.72     531100.88     21070.24 o                         
 -10  10   4      51974.38      55043.73      3646.31 o                         
  -8  10   4     118635.91     107179.80      7474.03 o                         
  -6  10   4     294117.38     341891.16     14560.62 o                         
  -4  10   4     740842.50     676203.38     26789.99 o                         
  -2  10   4     538269.31     528558.12     23812.55 o                         
   0  10   4    1043602.56     982335.69     43198.02 o                         
   2  10   4       8685.34       2244.40      1910.71 o                         
   4  10   4     217266.09     255865.78     16039.04 o                         
   6  10   4       5270.93      10153.75      1870.54 o                         
   8  10   4     289255.72     272847.50     12188.29 o                         
  10  10   4       1348.88      10170.39      2062.85 o                         
  12  10   4      87427.52     101804.37      5703.45 o                         
  14  10   4       7359.74       3150.82      1850.73 o                         
  16  10   4      76297.60      68444.83      7487.86 o                         
  18  10   4      20611.37      10080.41      3817.12 o                         
  20  10   4     442963.97     406787.28     22405.68 o                         
  22  10   4     598453.62     602450.38     32059.28 o                         
  24  10   4      16773.06      16089.40      3472.73 o                         
  26  10   4     309023.50     334344.97     19260.51 o                         
  28  10   4      12296.99      12367.86      6990.15 o                         
  30  10   4      54530.86      49267.66     10595.77 o                         
  32  10   4      91467.16      94713.66     14782.84 o                         
  34  10   4      12378.84      13224.28      7703.90 o                         
 -35  11   4      15270.85      14202.16      4848.85 o                         
 -33  11   4      72927.08      74661.73     10529.68 o                         
 -31  11   4      48711.34      47782.76      5679.93 o                         
 -29  11   4        592.00       2603.08      3162.69 o                         
 -27  11   4      43474.90      38553.68      5014.60 o                         
 -25  11   4      42742.57      33303.66      4620.87 o                         
 -23  11   4        144.39       -433.96      2362.19 o                         
 -21  11   4      36932.62      42587.47      4387.62 o                         
 -19  11   4       5753.93       3848.17      3004.72 o                         
 -17  11   4     534052.75     496569.00     26421.79 o                         
 -15  11   4     363629.66     380045.22     26872.74 o                         
 -13  11   4     102880.52     104046.31      8995.04 o                         
 -11  11   4      48057.59      40741.52      3201.56 o                         
  -9  11   4        889.27        518.17      1667.12 o                         
  -7  11   4     295530.47     288988.88     20003.11 o                         
  -5  11   4     192819.92     197452.55      8879.07 o                         
  -3  11   4       8869.94       3774.73      1921.55 o                         
  -1  11   4     155200.67     125405.55     10572.73 o                         
   1  11   4       9206.66      26778.79      4999.67 o                         
   3  11   4     142645.25     127247.95     10130.92 o                         
   5  11   4       9614.95       9362.41      3576.00 o                         
   7  11   4      41250.65      27134.95      2726.96 o                         
   9  11   4      16239.63      24625.04      2358.41 o                         
  11  11   4      72875.41      38802.88      3580.74 o                         
  13  11   4      60700.28      55788.68      4330.65 o                         
  15  11   4     286412.72     355548.91     16728.47 o                         
  17  11   4       4655.76        569.18      2271.39 o                         
  19  11   4      69510.01      79889.31      8211.52 o                         
  21  11   4     209252.48     221593.84     16612.21 o                         
  23  11   4      96027.58      94408.41      7641.38 o                         
  25  11   4       6350.00       3805.69      3022.98 o                         
  27  11   4      41909.25      42228.81      7259.23 o                         
  29  11   4        697.97      -1924.62      6423.63 o                         
  31  11   4      17981.83      20202.21     10482.04 o                         
  33  11   4        197.96      11387.02      7794.54 o                         
  35  11   4        688.53        541.63      6860.11 o                         
 -34  12   4      12358.05      10253.31      4739.46 o                         
 -32  12   4        103.19       -857.23      3759.29 o                         
 -30  12   4      91597.20      99521.79     10160.89 o                         
 -28  12   4      36822.98      29452.45      4650.90 o                         
 -26  12   4     326119.97     319352.91     20452.12 o                         
 -24  12   4       2111.51       -537.10      2571.36 o                         
 -22  12   4      11669.57      11033.86      3021.33 o                         
 -20  12   4       1714.52       -670.31      2441.74 o                         
 -18  12   4     625657.88     644662.12     33927.66 o                         
 -16  12   4        614.64        873.21      2287.82 o                         
 -14  12   4     820033.75     900582.69     35542.68 o                         
 -12  12   4      27854.55      36281.26      3211.63 o                         
 -10  12   4     286532.94     298145.91     16501.80 o                         
  -8  12   4       3914.99      10375.17      2070.13 o                         
  -6  12   4     340423.03     433555.12     17972.74 o                         
  -4  12   4      51836.24      83167.23      5260.36 o                         
  -2  12   4      66381.96      51587.78      5752.43 o                         
   0  12   4       8988.85       3951.56      2658.00 o                         
   2  12   4     484913.94     435432.16     20137.87 o                         
   4  12   4      50583.71     100006.81     14477.93 o                         
   6  12   4    1108176.75    1164802.00     58131.31 o                         
   8  12   4      28006.57      41795.71      3389.33 o                         
  10  12   4       8356.29       8900.46      1811.98 o                         
  12  12   4      14850.51      15948.63      2684.37 o                         
  14  12   4     182644.78     184903.41     12191.12 o                         
  16  12   4     134846.69     136658.89      7869.53 o                         
  18  12   4      52389.43      55386.22      5995.30 o                         
  20  12   4     127093.24     162653.61      9954.28 o                         
  22  12   4      21464.65      14400.59      3563.20 o                         
  24  12   4      46944.88      38336.06      5601.34 o                         
  26  12   4      11034.96       8528.43      3910.05 o                         
  28  12   4     140833.44     147207.34     18690.43 o                         
  30  12   4     127404.23     111288.59     16578.30 o                         
  32  12   4       2229.73      11211.56      8706.05 o                         
  34  12   4     155511.56     135349.52     18778.09 o                         
 -35  13   4       1266.00       5865.69      6238.31 o                         
 -33  13   4       2436.50       2454.56      5984.47 o                         
 -31  13   4      19353.65      13091.83      4755.04 o                         
 -29  13   4       3753.06        825.26      3716.17 o                         
 -27  13   4      30811.80      32060.28      4998.81 o                         
 -25  13   4      62462.84      84429.45      7668.26 o                         
 -23  13   4      33589.82      37802.79      4530.33 o                         
 -21  13   4        592.50        -90.28      2601.59 o                         
 -19  13   4       6515.82       5822.84      2847.43 o                         
 -17  13   4      13965.62       8724.88      2866.61 o                         
 -15  13   4     161698.64     196518.28      9207.10 o                         
 -13  13   4      55645.85      54248.68      5956.34 o                         
 -11  13   4       2919.92         57.32      1925.90 o                         
  -9  13   4     684501.81     679445.81     30604.07 o                         
  -7  13   4      11810.15       8690.93      1937.22 o                         
  -5  13   4      53707.67      38849.82      3374.89 o                         
  -3  13   4     112239.12     111609.72      6956.43 o                         
  -1  13   4      63844.04      67991.95      7398.64 o                         
   1  13   4       2039.44       4941.50      2045.91 o                         
   3  13   4      50963.27      56206.58      5145.27 o                         
   5  13   4     291329.00     327060.47     17339.01 o                         
   7  13   4       7998.48      14227.79      2317.36 o                         
   9  13   4       3030.41       3231.60      1773.66 o                         
  11  13   4      14080.68      18272.34      2653.08 o                         
  13  13   4        235.17       3201.45      2162.30 o                         
  15  13   4     316445.66     295689.44     14657.64 o                         
  17  13   4       3731.13       1262.17      2156.30 o                         
  19  13   4      27475.21      30564.75      4340.62 o                         
  21  13   4       4142.52       7663.57      3264.08 o                         
  23  13   4         89.20        855.29      3318.15 o                         
  25  13   4      31883.12      33825.69      7099.81 o                         
  27  13   4      53718.30      55294.77     11175.35 o                         
  29  13   4       2386.09       1102.80      6860.22 o                         
  31  13   4      14254.68      18395.42      8762.23 o                         
  33  13   4         37.49       -296.44      6907.78 o                         
 -34  14   4       1798.11        907.23      6236.96 o                         
 -32  14   4      15193.39       4180.06      6147.23 o                         
 -30  14   4      10618.03       5358.11      4386.41 o                         
 -28  14   4      17107.41      12191.83      8023.47 o                         
 -26  14   4      71329.39      66018.64     10049.84 o                         
 -24  14   4     380176.28     362108.78     20462.13 o                         
 -22  14   4     245666.45     242616.67     14777.42 o                         
 -20  14   4     117443.77     135645.59      9633.07 o                         
 -18  14   4     163130.59     150301.47     10375.67 o                         
 -16  14   4     409638.19     421790.09     19559.32 o                         
 -14  14   4     212153.28     259634.44     11769.32 o                         
 -12  14   4     105062.77     111300.38      6377.43 o                         
 -10  14   4     155545.52     142566.98      8772.59 o                         
  -8  14   4      26913.47      26450.17      5961.97 o                         
  -6  14   4      77550.00      87970.02     14691.42 o                         
  -4  14   4      76527.25      82850.88     20065.76 o                         
  -2  14   4     245225.17     291063.50     14347.78 o                         
   0  14   4      81225.41      74558.13      5334.30 o                         
   2  14   4     156012.52     112111.09      7011.76 o                         
   4  14   4     385397.97     425191.66     19886.65 o                         
   6  14   4     304073.94     201544.77     20193.13 o                         
   8  14   4      90073.70      85078.45      7856.32 o                         
  10  14   4      13834.66      17840.55      2798.06 o                         
  12  14   4     213734.47     200687.77     10720.21 o                         
  14  14   4      42976.70      38269.19      3974.09 o                         
  16  14   4      11037.42      14523.17      2938.86 o                         
  18  14   4     201468.64     226592.05     11508.91 o                         
  20  14   4      41868.64      52486.31      4689.38 o                         
  22  14   4      59955.70      42624.09      6049.72 o                         
  24  14   4     202493.95     210021.09     19040.40 o                         
  26  14   4       6946.85       4149.71      5137.88 o                         
  28  14   4      61130.55      71538.36     12915.13 o                         
  30  14   4       4267.22       2462.84      7431.62 o                         
  32  14   4      71514.84      75566.20     15268.13 o                         
 -33  15   4       3233.54       7658.86      6656.36 o                         
 -31  15   4      43122.95      43515.63      9287.12 o                         
 -29  15   4      12626.40      14618.53      6880.35 o                         
 -27  15   4        175.23        701.22      3981.71 o                         
 -25  15   4       5888.05       4971.70      4036.85 o                         
 -23  15   4      96092.35      98602.26     16719.67 o                         
 -21  15   4       1088.97       1272.02      2918.11 o                         
 -19  15   4      42533.58      40868.83      4889.33 o                         
 -17  15   4       2285.81       3271.20      2448.43 o                         
 -15  15   4     133580.92     123636.55      7007.32 o                         
 -13  15   4      64636.71      55175.07      4218.20 o                         
 -11  15   4      24928.37      31055.23      3569.52 o                         
  -9  15   4       2344.25       5388.96      2251.15 o                         
  -7  15   4       7171.89       6468.29      3239.51 o                         
  -5  15   4       6940.14       6146.93      2164.97 o                         
  -3  15   4      84927.95     147209.22     11249.96 o                         
  -1  15   4      19019.52       8298.65      2397.86 o                         
   1  15   4       1302.60       8959.80      2772.05 o                         
   3  15   4     129931.30      95359.26     12149.35 o                         
   5  15   4      58316.22      58950.79      4822.27 o                         
   7  15   4     204573.25     245467.36     16940.94 o                         
   9  15   4       7532.19       7334.79      2422.41 o                         
  11  15   4      16446.55      15008.89      2729.37 o                         
  13  15   4      12670.95      18891.86      3204.78 o                         
  15  15   4       7438.68       6867.43      2885.42 o                         
  17  15   4     148372.30     163811.64      9572.22 o                         
  19  15   4        625.48       1432.38      2243.72 o                         
  21  15   4      13920.04      11063.15      5395.28 o                         
  23  15   4       1630.45       6663.16      5030.81 o                         
  25  15   4       4878.93      10307.88     11416.48 o                         
  27  15   4     137922.05     106407.37     15710.35 o                         
  29  15   4       9230.50       1628.68      6946.84 o                         
  31  15   4      17693.72      24225.48      9409.32 o                         
 -32  16   4       2923.28        753.36      6191.32 o                         
 -30  16   4      20599.17      26086.49      8023.29 o                         
 -28  16   4     166928.78     132790.44     16555.07 o                         
 -26  16   4      25699.27      11444.88      6223.08 o                         
 -24  16   4      27906.04      28866.86      6367.09 o                         
 -22  16   4      51082.73      63527.52      8661.27 o                         
 -20  16   4       2482.81       -311.34      3386.76 o                         
 -18  16   4      69058.68      94093.65      7825.29 o                         
 -16  16   4     175177.23     203839.09     13311.15 o                         
 -14  16   4      59552.18      56341.09      4467.47 o                         
 -12  16   4       1102.39       4160.08      2897.13 o                         
 -10  16   4      41799.55      37466.65      6467.70 o                         
  -8  16   4      21927.54      13988.48      2723.72 o                         
  -6  16   4        628.34        961.31      2058.66 o                         
  -4  16   4     991700.75     960953.69     42900.09 o                         
  -2  16   4       6217.04       8662.42      2578.60 o                         
   0  16   4     194792.64     214213.67     12534.16 o                         
   2  16   4      11620.60       6463.75      3470.19 o                         
   4  16   4       6527.19      11287.52      3386.97 o                         
   6  16   4     102622.57     119106.59      7705.18 o                         
   8  16   4     255226.14     250981.95     16350.13 o                         
  10  16   4        384.88       8118.81      3071.05 o                         
  12  16   4       2047.20       4888.72      2433.19 o                         
  14  16   4       3848.73       5277.12      2656.04 o                         
  16  16   4      54833.83      46987.12      5566.29 o                         
  18  16   4       1969.00       3568.74      3429.72 o                         
  20  16   4      32817.91      36113.38      6177.58 o                         
  22  16   4     170634.19     178024.03     30550.76 o                         
  24  16   4     240487.94     254082.09     21989.87 o                         
  26  16   4        229.20       6953.33      5732.28 o                         
  28  16   4     133411.88     124443.67     17552.68 o                         
  30  16   4       8425.48       3745.11      7687.39 o                         
 -31  17   4       6879.16       4547.46      6861.71 o                         
 -29  17   4      11164.62      20569.39      7732.85 o                         
 -27  17   4       9188.70      -2037.07      5934.09 o                         
 -25  17   4       1530.00       1150.20      5333.33 o                         
 -23  17   4      30027.33      32617.25      6855.07 o                         
 -21  17   4        383.14       4497.42      5505.68 o                         
 -19  17   4       7589.09      14566.94      4243.09 o                         
 -17  17   4      30706.02      29431.14      3916.46 o                         
 -15  17   4     100102.77     105513.45      8542.02 o                         
 -13  17   4         88.68       1008.76      3366.61 o                         
 -11  17   4      47000.65      44787.25      9030.79 o                         
  -9  17   4      57327.71      79702.31      9055.71 o                         
  -7  17   4      30144.94      42193.52      3930.66 o                         
  -5  17   4      10116.66      15733.24      5193.69 o                         
  -3  17   4      23914.01      24585.91      3384.12 o                         
  -1  17   4      31665.70      34298.68      6647.85 o                         
   1  17   4     323315.84     303296.12     15385.10 o                         
   3  17   4     138462.27     123874.04      8917.68 o                         
   5  17   4     187301.25     179433.25     11155.61 o                         
   7  17   4     203552.69     221677.52     12990.73 o                         
   9  17   4       1218.40       6756.46      2589.39 o                         
  11  17   4      20607.42      18456.12      4257.65 o                         
  13  17   4       6664.40       3245.12      3641.10 o                         
  15  17   4     103691.23     104642.82     10644.02 o                         
  17  17   4       3297.39       4798.88      3898.26 o                         
  19  17   4        104.94       -642.79      4224.28 o                         
  21  17   4      25567.18      30655.12      5795.12 o                         
  23  17   4      93317.40     105091.11     38994.88 o                         
  25  17   4       7707.25      14015.33      6337.65 o                         
  27  17   4       3327.32       2439.18      7309.56 o                         
  29  17   4      56198.77      44379.66     11090.11 o                         
  31  17   4      46283.94      21897.16     14088.83 o                         
 -30  18   4     199199.00     186153.61     21657.79 o                         
 -28  18   4      31505.65      37150.38      9024.27 o                         
 -26  18   4      75714.02      82877.61     12874.26 o                         
 -24  18   4      86842.18      66402.39      9601.23 o                         
 -22  18   4      29646.51      14130.71      5958.00 o                         
 -20  18   4      14729.05      11308.30      7127.41 o                         
 -18  18   4     187478.56     177848.11     24048.18 o                         
 -16  18   4      55450.43      51603.98      5818.53 o                         
 -14  18   4     128172.18     126428.12      9978.53 o                         
 -12  18   4       1490.42       8105.15      3687.29 o                         
 -10  18   4       4092.32       2395.65      2593.50 o                         
  -8  18   4      30334.45      19901.68      3139.98 o                         
  -6  18   4     170301.36     147208.61     10076.91 o                         
  -4  18   4      76246.41     106553.47     14234.17 o                         
  -2  18   4     398578.31     391242.78     19200.13 o                         
   0  18   4       3979.84       6862.51      2705.65 o                         
   2  18   4     118883.77     120611.05      8072.08 o                         
   4  18   4     149578.19     163020.52     13256.99 o                         
   6  18   4      19807.62      19141.91      3275.80 o                         
   8  18   4      36158.78      41101.15      4261.41 o                         
  10  18   4      94444.59      87895.79      6576.16 o                         
  12  18   4       9316.31      11885.62      5478.21 o                         
  14  18   4      47898.49      52307.07      7297.52 o                         
  16  18   4     153956.09     155117.05     13489.43 o                         
  18  18   4      82142.62     110711.64     17044.29 o                         
  20  18   4      14121.58      16215.55      5175.06 o                         
  22  18   4     133948.36     141420.84     15002.03 o                         
  24  18   4     146324.80     152490.69     15948.77 o                         
  26  18   4         99.05      -4407.73      5590.33 o                         
  28  18   4       9115.28      14020.55      8392.07 o                         
  30  18   4      38868.91      36067.96     10874.33 o                         
 -29  19   4        824.92      -5333.25      6365.70 o                         
 -27  19   4        442.69      10658.46      6984.58 o                         
 -25  19   4       8934.50       5762.18      6434.71 o                         
 -23  19   4        127.35       4850.47      5621.33 o                         
 -21  19   4      64436.48      71744.77     10966.07 o                         
 -19  19   4        159.74        220.48      4807.08 o                         
 -17  19   4         13.76       -409.59      4085.61 o                         
 -15  19   4      55589.99      65647.46     11408.57 o                         
 -13  19   4      11944.19      18253.43      4135.68 o                         
 -11  19   4      42874.45      45343.44     10301.51 o                         
  -9  19   4     220187.12     165833.86     13623.94 o                         
  -7  19   4       6333.16       8339.26      2579.91 o                         
  -5  19   4       4093.97       1887.29      2603.25 o                         
  -3  19   4         79.10       4757.17      2844.60 o                         
  -1  19   4         62.30       1172.77      2484.20 o                         
   1  19   4     446341.12     465849.75     29750.53 o                         
   3  19   4      89830.08     128206.83     18129.84 o                         
   5  19   4     113561.10     103196.43      9905.19 o                         
   7  19   4     141213.28     152089.55     14202.02 o                         
   9  19   4      84721.77      92979.94      6881.33 o                         
  11  19   4      40457.20      36238.94      5372.27 o                         
  13  19   4      19697.22       6985.34      3894.91 o                         
  15  19   4      93455.31     112132.59     11064.11 o                         
  17  19   4        207.35      -1840.52      4790.65 o                         
  19  19   4       1877.74       2439.83      4814.90 o                         
  21  19   4      94336.88      96786.16     10099.04 o                         
  23  19   4       5361.98       4391.84      5832.14 o                         
  25  19   4      76215.27      78256.16     11576.16 o                         
  27  19   4       4492.41       6456.10      7529.81 o                         
  29  19   4      34460.59      30427.04     10624.33 o                         
 -28  20   4      26600.36      40776.14     18940.18 o                         
 -26  20   4       7252.23       5463.72      8050.19 o                         
 -24  20   4       8931.75       -883.45      5339.50 o                         
 -22  20   4     106515.62     103685.56     12735.30 o                         
 -20  20   4      38929.02      41239.21      8020.29 o                         
 -18  20   4     148278.16     137987.94     12399.94 o                         
 -16  20   4     122679.45     102733.75     10457.43 o                         
 -14  20   4     124735.09     169120.05     18662.56 o                         
 -12  20   4      28373.12      30082.21      5265.79 o                         
 -10  20   4       7158.94       7721.50      3400.63 o                         
  -8  20   4       4984.91       5676.12      2968.86 o                         
  -6  20   4       5881.90       7672.36      3827.70 o                         
  -4  20   4      40566.74      79641.54     15795.68 o                         
  -2  20   4        408.29       2607.59      2644.26 o                         
   0  20   4     352263.59     374429.66     23770.63 o                         
   2  20   4       4644.00       4052.21      3427.37 o                         
   4  20   4       4670.76       2293.74      2679.21 o                         
   6  20   4      41042.87      29957.47      4479.63 o                         
   8  20   4      61953.00      59763.19      6016.39 o                         
  10  20   4       1202.46       1759.29      3940.12 o                         
  12  20   4     270307.91     285624.41     20543.42 o                         
  14  20   4      25295.85      27683.00      6413.25 o                         
  16  20   4      29926.80      44167.42     21072.27 o                         
  18  20   4       1204.12       3130.95      4888.35 o                         
  20  20   4      22705.82      27896.20     11916.50 o                         
  22  20   4     120007.18     105622.71     13543.45 o                         
  24  20   4      94743.05     111237.49     13683.24 o                         
  26  20   4      54624.79      55370.77     18046.91 o                         
  28  20   4        192.62       4635.25     14914.80 o                         
 -27  21   4       1551.92       -726.99      6389.31 o                         
 -25  21   4      33234.87      32498.67      9567.15 o                         
 -23  21   4      39052.80      40199.79      9882.06 o                         
 -21  21   4       1320.97       5210.38      6040.28 o                         
 -19  21   4       9722.43      16088.61      5324.85 o                         
 -17  21   4      87073.20      97169.48     20432.16 o                         
 -15  21   4       3078.93       9401.68      4454.42 o                         
 -13  21   4      22030.74      31392.87      9304.55 o                         
 -11  21   4      82722.55     115985.22     16027.33 o                         
  -9  21   4      66238.65      78620.00      7212.66 o                         
  -7  21   4       2038.95       2919.88      3315.73 o                         
  -5  21   4     207953.22     189535.70     11524.02 o                         
  -3  21   4       5711.62       5902.84      3280.45 o                         
  -1  21   4      11686.17      11386.68      3275.87 o                         
   1  21   4     330634.56     388324.22     24209.71 o                         
   3  21   4     195692.98     224706.86     20119.24 o                         
   5  21   4       8950.19       7767.54      3529.82 o                         
   7  21   4        348.15      -2738.78      3638.63 o                         
   9  21   4      19123.17      16147.44      6711.07 o                         
  11  21   4     236661.88     281820.00     20951.04 o                         
  13  21   4      51635.81      60436.54      8891.01 o                         
  15  21   4       5555.88       2848.28      4873.65 o                         
  17  21   4       1327.22       4682.01      5191.56 o                         
  19  21   4      25407.86      34189.46      7833.67 o                         
  21  21   4        115.53       9696.29      5608.18 o                         
  23  21   4      51169.33      50386.53      9814.81 o                         
  25  21   4       2106.93       2380.51      6625.85 o                         
 -26  22   4       3631.21       2202.98      7754.12 o                         
 -24  22   4         78.19       -381.68      6000.29 o                         
 -22  22   4      19057.25       7501.10      8427.76 o                         
 -20  22   4      12806.08      15679.25      6665.42 o                         
 -18  22   4      16400.21      18128.58      6037.49 o                         
 -16  22   4     252035.45     306312.50     25211.29 o                         
 -14  22   4      59054.66      62658.66     10134.83 o                         
 -12  22   4      55768.70      55947.97      7004.55 o                         
 -10  22   4     336597.44     339552.62     22222.06 o                         
  -8  22   4      30611.29      25020.87      5259.90 o                         
  -6  22   4      96085.34      64258.18     20490.61 o                         
  -4  22   4       1621.02      11846.64      4322.67 o                         
  -2  22   4      39477.99      48767.15      5240.06 o                         
   0  22   4      21099.07      19622.98      3828.42 o                         
   2  22   4      44045.53      61249.29      9258.33 o                         
   4  22   4      50726.04      57882.30      6293.80 o                         
   6  22   4       3062.61      18436.91      9829.57 o                         
   8  22   4     252923.83     222941.50     22827.04 o                         
  10  22   4      23183.88      20503.33      6118.08 o                         
  12  22   4      70973.31      67111.06     13221.17 o                         
  14  22   4     130777.12     140842.50     13705.63 o                         
  16  22   4      41327.93      36976.05      8654.46 o                         
  18  22   4        982.61        377.94      5105.89 o                         
  20  22   4      70454.25      62209.02      9123.67 o                         
  22  22   4        197.95      -2251.12      5113.48 o                         
  24  22   4      43044.41      30240.61      8771.42 o                         
 -25  23   4       5036.25      -2584.04      6862.11 o                         
 -23  23   4      32584.10      31131.54      8333.16 o                         
 -21  23   4      21604.26      10920.87      6588.33 o                         
 -19  23   4      19063.72      17723.28      6176.71 o                         
 -17  23   4      25169.54      20983.79      6369.17 o                         
 -15  23   4       4137.30      12181.03      4613.89 o                         
 -13  23   4      51812.75      48425.13      6982.67 o                         
 -11  23   4      17555.96       9361.38      4607.98 o                         
  -9  23   4       3009.40       3218.24      4147.68 o                         
  -7  23   4     168265.94     212997.25     17255.97 o                         
  -5  23   4      11552.94       9197.49      4542.43 o                         
  -3  23   4      46776.03      44798.68      5784.25 o                         
  -1  23   4       5984.20       2377.48      3149.32 o                         
   1  23   4       2812.48       1276.83      3012.27 o                         
   3  23   4      55926.48      46484.15      5879.21 o                         
   5  23   4      22638.56      27564.69      5697.41 o                         
   7  23   4      11060.55      17891.85      6375.37 o                         
   9  23   4       4666.18       4683.14      5528.84 o                         
  11  23   4        687.05      -3322.73      4879.51 o                         
  13  23   4       8074.03       5066.97      5724.17 o                         
  15  23   4      46164.38      42242.88      8120.62 o                         
  17  23   4       8323.80       2245.68      5451.25 o                         
  19  23   4       6877.26      12747.26      6241.80 o                         
  21  23   4        377.91      -5082.99      5082.99 o                         
  23  23   4      42263.23      37116.49     11006.68 o                         
 -22  24   4      20345.60      30610.99      8425.93 o                         
 -20  24   4       3154.58       6805.12      5477.60 o                         
 -18  24   4      11756.47      12331.72      5957.85 o                         
 -16  24   4       7495.40       4594.70      5272.01 o                         
 -14  24   4      32162.70      30295.43      6023.27 o                         
 -12  24   4      25472.18      25226.31      5690.26 o                         
 -10  24   4      15650.14       4827.71      4379.03 o                         
  -8  24   4       2084.56        508.98      3953.84 o                         
  -6  24   4     419870.47     413125.97     41902.48 o                         
  -4  24   4       6580.75       8538.98      4515.52 o                         
  -2  24   4      11755.31      10157.35      4057.79 o                         
   0  24   4      20272.77      13304.31      4437.42 o                         
   2  24   4      33777.32      19181.94      6866.22 o                         
   4  24   4         91.65       -673.63      4075.90 o                         
   6  24   4     139783.33     153935.86     21053.90 o                         
   8  24   4          5.14       -551.48      6649.27 o                         
  10  24   4      37063.20      23944.40     13353.01 o                         
  12  24   4       4160.96       3894.89      5579.30 o                         
  14  24   4      19529.97      14007.78      6134.98 o                         
  16  24   4     107130.83     134255.89     16325.47 o                         
  18  24   4      71974.76      68094.73      9907.54 o                         
  20  24   4       8621.06       7854.53      6151.08 o                         
  22  24   4     108995.28     123877.73     12938.89 o                         
 -21  25   4       2785.85       6406.68      6788.22 o                         
 -19  25   4        412.54      -3003.49      5116.27 o                         
 -17  25   4     145202.36     147738.80     14711.11 o                         
 -15  25   4      92407.05      95765.93     11197.10 o                         
 -13  25   4        749.43       -280.59      4234.45 o                         
 -11  25   4        671.60       1680.35      4169.15 o                         
  -9  25   4      10741.77      21498.44      8118.29 o                         
  -7  25   4      14739.11      19169.85      6258.63 o                         
  -5  25   4        800.74        820.66      4286.11 o                         
  -3  25   4       8484.46       8965.94      4559.46 o                         
  -1  25   4      71671.60      76070.23      7849.84 o                         
   1  25   4       8696.16       7669.80      6074.77 o                         
   3  25   4      35534.31      32492.25      6292.26 o                         
   5  25   4         57.45      -1618.23      5093.86 o                         
   7  25   4         63.12       2343.92      5310.64 o                         
   9  25   4        139.65       2882.61      5498.26 o                         
  11  25   4      12190.63      12225.86      6105.13 o                         
  13  25   4         65.60       2451.13      5864.53 o                         
  15  25   4      10936.88      20261.70      7097.22 o                         
  17  25   4          1.94       3251.88      5986.60 o                         
  19  25   4      32354.77      29940.21      7494.07 o                         
 -18  26   4       2489.20       3807.42      5904.22 o                         
 -16  26   4        644.59      11030.35      9377.47 o                         
 -14  26   4       3591.66       7361.85      5661.08 o                         
 -12  26   4       4072.98        736.13      4653.94 o                         
 -10  26   4       2753.48      11223.85      5064.85 o                         
  -8  26   4     148771.36     181045.27     14300.67 o                         
  -6  26   4     206791.95     248753.12     20467.45 o                         
  -4  26   4      53375.91      50447.75      7289.06 o                         
  -2  26   4      36861.15      52614.41      9433.17 o                         
   0  26   4      69162.09      81175.48     12628.47 o                         
   2  26   4      79913.45      74697.38     19739.88 o                         
   4  26   4          5.99       -789.10      7003.15 o                         
   6  26   4       4315.58       1570.58      5388.63 o                         
   8  26   4        951.59       6736.79      6040.79 o                         
  10  26   4        788.31       2880.50      5991.63 o                         
  12  26   4       6165.82      13303.90      6792.11 o                         
  14  26   4      48507.95      45777.76      8920.72 o                         
  16  26   4       3971.20       -266.56      5893.31 o                         
  18  26   4       4426.21       7647.17      6699.56 o                         
 -17  27   4      87908.41      79584.44     22165.18 o                         
 -15  27   4      18811.12      22111.17      6987.95 o                         
 -13  27   4       2478.45       5260.46      5220.33 o                         
 -11  27   4        486.73      -3924.44      4268.77 o                         
  -9  27   4          4.53      -2840.66      4500.48 o                         
  -7  27   4     174921.42     196599.36     15891.48 o                         
  -5  27   4        385.43       7824.13      4996.04 o                         
  -3  27   4      37874.39      57033.14     12953.43 o                         
  -1  27   4      29460.29      49436.77     15786.30 o                         
   1  27   4       8307.02       1400.32     11070.01 o                         
   3  27   4      27697.93      31703.40     10077.89 o                         
   5  27   4       6809.27      11066.45      8442.39 o                         
   7  27   4         42.99      -4352.20      5531.29 o                         
   9  27   4      15185.92      16492.42      6717.47 o                         
  11  27   4      28168.95      30464.80      8057.91 o                         
  13  27   4      15785.16       7404.98      7023.48 o                         
  15  27   4      52644.96      41687.77     13172.59 o                         
 -14  28   4        233.32       3364.90     12280.14 o                         
 -12  28   4        115.40       6134.32      5153.50 o                         
 -10  28   4      45513.07      41115.76      7289.40 o                         
  -8  28   4       3454.60        702.94      4684.78 o                         
  -6  28   4        702.62       3992.96      5836.05 o                         
  -4  28   4     236869.59     239403.03     24925.83 o                         
  -2  28   4      39452.57      48899.73     11629.99 o                         
   0  28   4      10695.34      14391.86     12242.83 o                         
   2  28   4       4215.84      13352.98     22376.57 o                         
   4  28   4      40866.97      53521.42     12303.60 o                         
   6  28   4      27420.25      26770.79     10161.26 o                         
   8  28   4     139454.59     135911.88     18045.50 o                         
  10  28   4      29859.72      17472.61     14680.91 o                         
  12  28   4      34201.12      37848.31     10275.83 o                         
  -9  29   4        265.46      -1922.91      5079.42 o                         
  -7  29   4      34496.87      36158.07      9004.60 o                         
  -5  29   4        202.73        333.24      8293.75 o                         
  -3  29   4         21.71       3998.21      8743.23 o                         
  -1  29   4      23119.54      49948.73     16960.62 o                         
   1  29   4      10162.07       5127.06     11525.43 o                         
   3  29   4      63268.95      70191.88     20790.17 o                         
   5  29   4       7663.56       8045.84      8631.13 o                         
   7  29   4       7301.55       7269.98      9052.84 o                         
   9  29   4      11111.02      39211.56     17317.08 o                         
 -37   1   5        546.42       -728.68      3220.19 o                         
 -35   1   5       5077.86       7798.26      3735.99 o                         
 -33   1   5     142512.05     132771.22     14698.66 o                         
 -31   1   5        639.35        208.14      3399.65 o                         
  -7   1   5       3262.01        -16.81       800.88 o                         
  -5   1   5     287694.00     294158.75     13673.93 o                         
  -3   1   5      51307.58      60246.27      2666.76 o                         
  -1   1   5        826.64       4012.84       984.76 o                         
   1   1   5       9342.67       3675.42      1061.35 o                         
   3   1   5      16404.73       3919.66      1144.84 o                         
   5   1   5      39998.80      27659.03      1875.15 o                         
   7   1   5     171141.86     216109.97      8848.35 o                         
   9   1   5       3817.87       4647.55      1682.91 o                         
  11   1   5     265159.78     331272.03     17126.60 o                         
  13   1   5      31692.20      21350.60      2643.10 o                         
  15   1   5       3442.19      16323.88      3037.80 o                         
  17   1   5     187914.30     238015.42     17626.27 o                         
  19   1   5     338164.88     361796.50     22834.81 o                         
  21   1   5       1668.21        646.18      2313.15 o                         
  23   1   5      68786.14      75372.81      7020.41 o                         
  25   1   5     195264.84     238023.19     16625.19 o                         
  27   1   5     223142.34     217551.30     15722.10 o                         
  29   1   5      62238.39      66397.38      7138.31 o                         
  31   1   5       9812.54      11207.82      3900.09 o                         
  33   1   5       8506.26       5662.26      3691.62 o                         
  35   1   5        187.98       7516.77      8877.05 o                         
  37   1   5      39739.12      37182.11     12077.04 o                         
 -38   2   5      97169.55     103057.58      8896.11 o                         
 -36   2   5       7802.77       5702.70      3883.64 o                         
 -34   2   5       2610.37        919.58      2305.32 o                         
 -32   2   5      25292.36      27364.41      5088.04 o                         
 -30   2   5       4673.45       5261.56      3401.83 o                         
 -28   2   5      50244.77      82060.73     13596.81 o                         
 -26   2   5     207346.97     199312.48     25767.85 o                         
 -10   2   5    1268097.62    1430381.12    162695.70 o                         
  -8   2   5     122454.98     139830.98      9503.19 o                         
  -6   2   5      68303.20      56086.53      3931.66 o                         
  -4   2   5      23898.75       6659.83      1005.79 o                         
  -2   2   5     118433.89      74072.78      3379.60 o                         
   0   2   5     131671.77      57993.03      3023.00 o                         
   2   2   5       2196.19         63.30      1055.71 o                         
   4   2   5     134426.81     189905.56      8037.17 o                         
   6   2   5      56767.26      93529.24      4176.02 o                         
   8   2   5     110931.67     103405.02      4990.48 o                         
  10   2   5     352207.47     355139.47     16962.95 o                         
  12   2   5      23476.26      26270.44      4300.06 o                         
  14   2   5       1134.13      14056.80      2185.79 o                         
  16   2   5     106674.20     112063.36      9452.05 o                         
  18   2   5     502619.94     515502.00     35937.19 o                         
  20   2   5     588756.56     766650.50     52551.83 o                         
  22   2   5      40724.87      59234.53      6415.98 o                         
  24   2   5     112476.38     134130.38     10583.39 o                         
  26   2   5      15216.61      10961.35      6628.78 o                         
  28   2   5      70830.51      72849.38      7346.33 o                         
  30   2   5     189567.72     199101.78     14891.23 o                         
  32   2   5       1259.14       2247.32      3444.22 o                         
  34   2   5       1782.45        406.15      4633.32 o                         
  36   2   5      18137.26      17014.32      9822.15 o                         
 -37   3   5        123.95       -350.89      3559.78 o                         
 -35   3   5       3529.26       8435.07      2928.58 o                         
 -33   3   5        818.29       1160.57      3619.48 o                         
 -31   3   5     271807.69     248653.47     22049.00 o                         
 -29   3   5     135735.84     147532.38     14138.64 o                         
 -27   3   5     179250.75     163451.34     15076.00 o                         
 -25   3   5     145806.20     127753.93     12144.51 o                         
 -23   3   5     668123.69     729120.44     59725.04 o                         
 -21   3   5       1297.47       -952.27      2358.94 o                         
 -19   3   5     174606.12     158365.19     19969.84 o                         
 -17   3   5       2932.05       2596.93      2302.72 o                         
 -15   3   5     177732.30     139498.45     12346.29 o                         
 -13   3   5     258511.45     231055.73     19540.96 o                         
 -11   3   5     704672.19     807071.06     64854.64 o                         
  -9   3   5      17762.97      24156.18      3024.02 o                         
  -7   3   5      13682.72       1244.23      1041.31 o                         
  -5   3   5      33874.66      23877.79      3181.40 o                         
  -3   3   5     296254.34     282892.62      9872.72 o                         
  -1   3   5     378657.50     352170.72     12970.02 o                         
   1   3   5      57643.70      34993.51      2688.47 o                         
   3   3   5      10764.67      23545.10      1939.95 o                         
   5   3   5     278921.22     203508.34      8094.62 o                         
   7   3   5      24375.16      38774.96      2142.97 o                         
   9   3   5     436043.62     455837.31     21845.23 o                         
  11   3   5     571050.69     549753.75     28466.08 o                         
  13   3   5     525831.75     498861.78     26053.72 o                         
  15   3   5     210449.98     173565.83     11869.25 o                         
  17   3   5     265807.19     231464.62     15124.73 o                         
  19   3   5       2169.85       3342.14      2848.48 o                         
  21   3   5     169913.66     156820.50     12736.70 o                         
  23   3   5       6252.17       5958.30      2907.44 o                         
  25   3   5       9359.16       4702.85      3115.86 o                         
  27   3   5     106689.78     116453.21     10727.07 o                         
  29   3   5     411745.62     400834.06     25686.78 o                         
  31   3   5     131562.56     141548.64     12561.05 o                         
  33   3   5      19642.42      20600.66      4635.31 o                         
  35   3   5      44362.61      39043.88     11495.73 o                         
  37   3   5        796.75       6768.39     13891.77 o                         
 -38   4   5       3044.26       1580.98      3987.97 o                         
 -36   4   5         74.87      -1813.15      2539.85 o                         
 -34   4   5        834.92        463.57      3616.84 o                         
 -32   4   5       3136.28       6582.19      3319.64 o                         
 -30   4   5     244009.08     228800.30     16777.99 o                         
 -28   4   5      48726.64      54736.01      7908.65 o                         
 -26   4   5      93567.76      95131.91      9977.79 o                         
 -24   4   5      88300.62     100266.57     10172.29 o                         
 -22   4   5        293.87        500.84      2731.24 o                         
 -20   4   5     177890.70     172201.67     15416.56 o                         
 -18   4   5     390135.78     436107.56     36206.57 o                         
 -16   4   5      52647.64     106603.63     13027.06 o                         
 -14   4   5      84749.23      93908.80     15950.15 o                         
 -12   4   5     558677.31     505468.09     28741.88 o                         
 -10   4   5    2714585.50    3454870.50    171793.38 o                         
  -8   4   5     135932.86     111677.52      5724.90 o                         
  -6   4   5      71269.01      66301.23      4043.69 o                         
  -4   4   5      25536.12      18409.03      1916.69 o                         
  -2   4   5     481870.31     348068.25     12873.95 o                         
   0   4   5      43187.99       3326.87      1205.40 o                         
   2   4   5      96583.66      51842.73      3119.24 o                         
   4   4   5     140764.12     107556.76      4919.20 o                         
   6   4   5      95801.84      82489.05      3720.46 o                         
   8   4   5      23961.05      21670.97      3288.04 o                         
  10   4   5     748130.62     668049.31     37817.59 o                         
  12   4   5     176737.55     228741.23     12758.59 o                         
  14   4   5     233378.30     225606.11     12644.39 o                         
  16   4   5      42916.63      53041.54      6312.58 o                         
  18   4   5      26349.43      41146.66      5744.19 o                         
  20   4   5       1096.37       3914.42      3199.67 o                         
  22   4   5     139202.17     102204.65      8399.65 o                         
  24   4   5      58145.09      61909.80      6849.54 o                         
  26   4   5       4095.55       4220.88      3392.64 o                         
  28   4   5     268445.59     259387.86     20289.62 o                         
  30   4   5       2006.43      -1021.37      3311.09 o                         
  32   4   5      10388.84      15580.37      4332.62 o                         
  34   4   5     116528.25      79106.80     17719.23 o                         
  36   4   5      12299.82      12949.24      9652.15 o                         
 -37   5   5       6115.38       6928.23      3271.96 o                         
 -35   5   5      15511.70      18821.94      3373.35 o                         
 -33   5   5      13253.47      12274.78      2907.40 o                         
 -31   5   5      44368.66      43066.30      4328.64 o                         
 -29   5   5        625.80       -873.94      2033.90 o                         
 -27   5   5     178772.30     193689.23     12281.27 o                         
 -25   5   5     361614.94     374933.50     22319.05 o                         
 -23   5   5     132269.86     128639.39      9292.63 o                         
 -21   5   5     875826.06     935683.06     53734.57 o                         
 -19   5   5       8490.05      13267.27      1944.21 o                         
 -17   5   5      94577.81      94113.12      6277.95 o                         
 -15   5   5       1600.97       3567.21      1454.46 o                         
 -13   5   5      14693.89      20773.81      2076.08 o                         
 -11   5   5     266648.78     186186.52      9950.80 o                         
  -9   5   5    1153681.38    1198191.12     49644.82 o                         
  -7   5   5      61169.91     102116.82      4486.04 o                         
  -5   5   5      78202.47      86258.49      3884.23 o                         
  -3   5   5       5240.21       6743.26      1290.92 o                         
  -1   5   5     212127.62     183388.55      9840.23 o                         
   1   5   5      46623.61      21494.07      4684.02 o                         
   3   5   5     112844.29      93641.64      4841.31 o                         
   5   5   5     193866.17     392894.53     15310.60 o                         
   7   5   5     704288.88     798559.94     28583.67 o                         
   9   5   5      41782.41     103977.49      8786.80 o                         
  11   5   5     781464.50     747696.00     38635.23 o                         
  13   5   5     112522.38     144573.47     12272.44 o                         
  15   5   5     684407.62     671907.38     34765.82 o                         
  17   5   5     321480.03     344367.19     21454.74 o                         
  19   5   5     409952.44     523886.75     31778.04 o                         
  21   5   5       1826.72       4870.56      2669.98 o                         
  23   5   5      42652.61      40074.83      4892.21 o                         
  25   5   5     381798.53     428463.81     34977.00 o                         
  27   5   5     105063.25     117542.97     13638.60 o                         
  29   5   5     170278.91     161831.64     13983.95 o                         
  31   5   5      20869.77      22629.50      5045.54 o                         
  33   5   5     101586.09     108066.20     12083.39 o                         
  35   5   5     135452.61     129538.78     19440.56 o                         
  37   5   5       9347.66       4496.58      8409.20 o                         
 -38   6   5      26471.06      34319.23      5086.87 o                         
 -36   6   5       3429.04        379.29      2667.86 o                         
 -34   6   5       8219.90       9781.11      2934.45 o                         
 -32   6   5       9098.03       4242.05      2609.20 o                         
 -30   6   5      24072.95      12898.27      3071.30 o                         
 -28   6   5       2024.84       7507.83      2450.35 o                         
 -26   6   5       4942.28       1730.55      1986.99 o                         
 -24   6   5     202505.98     201836.17     12674.58 o                         
 -22   6   5     147539.58     145544.34      9420.84 o                         
 -20   6   5         68.22       -449.38      1663.84 o                         
 -18   6   5     129824.70     177010.31     17875.65 o                         
 -16   6   5      26128.87      39779.38      4631.71 o                         
 -14   6   5       1063.78       4728.54      1599.12 o                         
 -12   6   5      29087.72      24805.09      4490.99 o                         
 -10   6   5         43.10       2022.13      1193.17 o                         
  -8   6   5       4493.02       1794.08      1166.93 o                         
  -6   6   5     164829.38     209292.88      8130.52 o                         
  -4   6   5     460516.81     553113.56     19811.83 o                         
  -2   6   5      45312.38      20033.77      2469.81 o                         
   0   6   5      50892.82      31791.41      2465.96 o                         
   2   6   5      32861.83      36361.29      3403.06 o                         
   4   6   5     325897.69     387618.31     17580.38 o                         
   6   6   5     173701.88     204561.38     14841.13 o                         
   8   6   5     185258.44     216503.84      8371.78 o                         
  10   6   5      12778.59      10177.97      2096.34 o                         
  12   6   5      29395.55      38674.27      3845.99 o                         
  14   6   5     143577.98     201487.02     11730.75 o                         
  16   6   5     165671.66     167235.47     11770.91 o                         
  18   6   5      25680.97      19292.88      3459.99 o                         
  20   6   5      31248.97      29878.80      4519.18 o                         
  22   6   5     107010.60     115387.59      9462.71 o                         
  24   6   5       1764.24       3725.60      2897.74 o                         
  26   6   5        467.34          5.31      2872.80 o                         
  28   6   5      25649.29      28157.25      5074.93 o                         
  30   6   5      15320.28      20404.54      6021.66 o                         
  32   6   5        407.36      -1536.34      4552.02 o                         
  34   6   5       7873.47      -9577.22      9577.22 o                         
  36   6   5        947.64      -5458.24      8421.88 o                         
 -37   7   5        109.49      -1273.55      2806.09 o                         
 -35   7   5        387.32       3789.27      2964.78 o                         
 -33   7   5      76178.24      67946.58      6164.88 o                         
 -31   7   5       7646.05       3068.39      2607.51 o                         
 -29   7   5      26857.15      27761.09      3743.71 o                         
 -27   7   5      23775.39      28031.27      3553.32 o                         
 -25   7   5      27879.36      14445.27      2732.32 o                         
 -23   7   5     497990.28     493317.31     25663.92 o                         
 -21   7   5     594760.12     511091.34     25961.39 o                         
 -19   7   5      15198.85      19999.90      3652.45 o                         
 -17   7   5       6496.87       3770.18      1742.62 o                         
 -15   7   5      47827.68      38472.45      3369.56 o                         
 -13   7   5     203827.66     208866.89     10275.13 o                         
 -11   7   5     177169.36     127143.62      6192.68 o                         
  -9   7   5    2042243.50    2499043.75     89352.64 o                         
  -7   7   5        321.84       1314.64      1240.06 o                         
  -5   7   5    1740181.00    2143673.00     75701.62 o                         
  -3   7   5      98822.14     143350.81      6136.34 o                         
  -1   7   5     126607.34     106441.48      6949.12 o                         
   1   7   5      23278.85      45076.39      3444.36 o                         
   3   7   5     888015.88     891467.94     41056.92 o                         
   5   7   5     126602.25      91085.40     11159.78 o                         
   7   7   5     158229.19     138352.36      6412.53 o                         
   9   7   5    1573203.12    2009097.75     70533.20 o                         
  11   7   5      70639.38      78009.50      4919.49 o                         
  13   7   5       1847.16       2834.88      1931.71 o                         
  15   7   5     500404.97     409038.41     21174.27 o                         
  17   7   5     839469.94     963484.69     56668.14 o                         
  19   7   5     862121.50     936334.38     55302.95 o                         
  21   7   5      12949.47       6985.14      3095.43 o                         
  23   7   5       6822.79       5644.97      2954.77 o                         
  25   7   5       9841.08       7669.66      3284.25 o                         
  27   7   5     202632.47     185001.84     13576.32 o                         
  29   7   5        941.75       -156.70      3098.54 o                         
  31   7   5      87914.27     100894.20     13074.21 o                         
  33   7   5      15448.48      35401.48     14613.22 o                         
  35   7   5      13814.40      15097.82     11627.06 o                         
 -36   8   5      10577.64       6646.79      3233.82 o                         
 -34   8   5      37988.35      35880.59      4593.62 o                         
 -32   8   5      31900.85      33570.81      4271.42 o                         
 -30   8   5       4800.89       4862.46      2771.85 o                         
 -28   8   5       8387.55      12086.32      2937.60 o                         
 -26   8   5       2950.87        -42.78      2196.22 o                         
 -24   8   5      33932.31      47041.71      4092.52 o                         
 -22   8   5     247028.58     274316.25     14932.05 o                         
 -20   8   5       1435.96       2671.76      2383.41 o                         
 -18   8   5       1443.58        339.76      1747.80 o                         
 -16   8   5         31.99       4171.41      2161.56 o                         
 -14   8   5      71940.05     116326.91     10936.43 o                         
 -12   8   5     677855.50     686804.44     28760.08 o                         
 -10   8   5      53815.34     110489.48      4968.59 o                         
  -8   8   5       7641.04       5840.90      2244.24 o                         
  -6   8   5        285.05          3.06      1298.58 o                         
  -4   8   5      59557.92      97937.15      4464.27 o                         
  -2   8   5      67264.66      40003.36      8040.19 o                         
   0   8   5    1063727.88    1323657.50     56818.72 o                         
   2   8   5      21892.11      54680.91      6149.78 o                         
   4   8   5     500348.00     623639.12     27737.26 o                         
   6   8   5      48028.69      36163.77      2841.19 o                         
   8   8   5      43569.76      49414.90      6523.07 o                         
  10   8   5     114870.14      93432.17      6211.28 o                         
  12   8   5     599732.81     634124.50     30008.02 o                         
  14   8   5      41388.96      49113.82      5789.77 o                         
  16   8   5      50727.37      49502.65      3822.44 o                         
  18   8   5      10699.80      15264.58      2978.54 o                         
  20   8   5     112198.04     124288.16      8556.42 o                         
  22   8   5        157.76       6915.72      3097.89 o                         
  24   8   5     649594.62     622577.31     37779.88 o                         
  26   8   5      97543.53      89302.36      8455.62 o                         
  28   8   5      33327.02      39808.71      5516.24 o                         
  30   8   5         87.41      -3745.73      3745.73 o                         
  32   8   5      48293.41      43060.59     15293.13 o                         
  34   8   5      53848.36      42683.71     15364.60 o                         
  36   8   5      17267.41       8122.50     11177.12 o                         
 -37   9   5      17518.05      19401.17      4812.33 o                         
 -35   9   5      37383.00      49828.55      5679.54 o                         
 -33   9   5        497.41       6130.24      3189.12 o                         
 -31   9   5     354626.81     338547.75     21243.49 o                         
 -29   9   5       1506.30        126.23      2604.19 o                         
 -27   9   5      18507.57      17489.48      3406.72 o                         
 -25   9   5      33909.34      39940.85      6805.41 o                         
 -23   9   5     288844.19     293185.03     16111.78 o                         
 -21   9   5       5928.77       7255.19      2275.61 o                         
 -19   9   5     447593.84     488522.94     25632.11 o                         
 -17   9   5     178530.72     209619.64     11767.98 o                         
 -15   9   5      36836.14      58237.88      4705.51 o                         
 -13   9   5      43257.43      30224.65      2906.97 o                         
 -11   9   5     138659.27     122545.18      5848.11 o                         
  -9   9   5      66841.46      66339.58      4084.68 o                         
  -7   9   5     526200.75     535013.88     24721.23 o                         
  -5   9   5         46.27       -666.73      1311.06 o                         
  -3   9   5      26839.11      41751.38      4857.43 o                         
  -1   9   5      60459.21      40127.24      3361.41 o                         
   1   9   5     439576.06     529089.25     23772.21 o                         
   3   9   5      67362.82      24655.50      2690.62 o                         
   5   9   5     317452.66     284686.88     13528.30 o                         
   7   9   5     134910.42     166218.56      8132.04 o                         
   9   9   5      53282.09     109653.08      5405.20 o                         
  11   9   5     106753.73     109614.73      6560.12 o                         
  13   9   5     507965.22     555997.75     26678.50 o                         
  15   9   5      28032.21      32400.32      3125.94 o                         
  17   9   5     416135.31     402795.97     18545.08 o                         
  19   9   5      74889.19      73553.39      6212.96 o                         
  21   9   5      37659.55      46419.59      4912.69 o                         
  23   9   5      20669.94      23737.91      3918.95 o                         
  25   9   5     192054.33     216008.17     13596.11 o                         
  27   9   5      32123.96      34284.88      5330.17 o                         
  29   9   5      16768.77      12947.78      5129.53 o                         
  31   9   5       1842.43       -792.84      6635.23 o                         
  33   9   5       9079.87       1948.43     10080.84 o                         
  35   9   5        348.95       1040.69      9609.08 o                         
 -36  10   5      16284.51      14557.40      4642.57 o                         
 -34  10   5        957.28        -15.06      3044.24 o                         
 -32  10   5       9664.30       3162.48      3186.58 o                         
 -30  10   5         76.09       -690.62      2796.08 o                         
 -28  10   5      14580.56      20146.60      3750.89 o                         
 -26  10   5      91292.19      83933.20      7191.75 o                         
 -24  10   5        590.78        849.63      2385.26 o                         
 -22  10   5      23716.74      27128.58      3430.42 o                         
 -20  10   5     143404.81     126818.81      8273.94 o                         
 -18  10   5      14499.95      16816.56      2885.76 o                         
 -16  10   5      90898.99     108399.32      7379.98 o                         
 -14  10   5     187468.36     180137.69     10530.92 o                         
 -12  10   5       3667.45        -16.47      1538.30 o                         
 -10  10   5       3835.65       -678.60      1500.30 o                         
  -8  10   5      14234.57      13846.55      2129.74 o                         
  -6  10   5      75623.82      46522.09      6322.61 o                         
  -4  10   5       1804.87       4355.81      1632.19 o                         
  -2  10   5     124772.98     122604.88     18858.47 o                         
   0  10   5     109523.42     135512.38     23134.89 o                         
   2  10   5      75341.59      66394.70      4610.85 o                         
   4  10   5      37267.93      19958.20      4687.37 o                         
   6  10   5      11578.13      16868.06      3055.79 o                         
   8  10   5     168665.36     132077.75      8727.16 o                         
  10  10   5     187292.61     214865.38      9358.06 o                         
  12  10   5      30941.04      27333.21      3093.83 o                         
  14  10   5     210108.02     240471.52     12016.41 o                         
  16  10   5      15445.90      20068.10      6121.07 o                         
  18  10   5       3731.88       1650.31      1900.44 o                         
  20  10   5      61719.52      75494.33      6484.13 o                         
  22  10   5     180571.97     198957.67     12500.25 o                         
  24  10   5      39918.89      24151.18      4132.63 o                         
  26  10   5       8945.75      14413.96      3692.84 o                         
  28  10   5      46403.90      48483.24      7208.16 o                         
  30  10   5       9222.77      13665.40      8001.64 o                         
  32  10   5      23742.79      37767.89     12083.26 o                         
  34  10   5      26965.62      24640.90      9942.17 o                         
 -35  11   5      25176.50      24674.00      7747.17 o                         
 -33  11   5        128.52       1402.23      3842.50 o                         
 -31  11   5     183730.81     187919.81     13115.62 o                         
 -29  11   5      66851.28      75272.05      7088.63 o                         
 -27  11   5     250392.31     312838.59     19747.85 o                         
 -25  11   5     275997.69     307533.19     19398.81 o                         
 -23  11   5        118.50        573.28      2368.22 o                         
 -21  11   5      17921.93      15009.59      3009.47 o                         
 -19  11   5      78281.45     101562.92     10821.80 o                         
 -17  11   5     342975.59     407818.47     31160.28 o                         
 -15  11   5     170021.92     176205.69     10717.33 o                         
 -13  11   5      62235.25      44032.22      3448.44 o                         
 -11  11   5       2187.80       2711.68      1707.72 o                         
  -9  11   5       1517.62       2222.55      1723.16 o                         
  -7  11   5     205019.03     210773.28      8782.73 o                         
  -5  11   5      79347.72      98606.76      5365.27 o                         
  -3  11   5     190546.72     192047.33      9818.54 o                         
  -1  11   5     202317.23     240280.83     11997.06 o                         
   1  11   5     418871.66     372158.69     17408.94 o                         
   3  11   5     100114.59     143572.12     10657.10 o                         
   5  11   5     513855.28     462616.19     21347.97 o                         
   7  11   5     471337.59     444368.34     19075.92 o                         
   9  11   5      27492.65      34077.29      2791.80 o                         
  11  11   5      97876.43     109165.25      6493.46 o                         
  13  11   5      79853.76      77826.98      5441.58 o                         
  15  11   5     304898.56     333147.97     17885.88 o                         
  17  11   5      67935.89      71270.27      7566.40 o                         
  19  11   5      81184.66      77765.02      6066.24 o                         
  21  11   5      12083.56      12955.37      3372.77 o                         
  23  11   5      66850.95      98969.23     15144.45 o                         
  25  11   5      33803.25      31170.32      5081.05 o                         
  27  11   5       1631.57       3391.97      6366.80 o                         
  29  11   5       2084.60      -1059.45      6163.66 o                         
  31  11   5     132162.97     105252.09     15889.99 o                         
  33  11   5      69305.32      50916.16     11792.25 o                         
 -34  12   5       2707.39       1789.08      4296.56 o                         
 -32  12   5        876.43      -3672.34      3672.34 o                         
 -30  12   5     129862.85     135390.27     10679.72 o                         
 -28  12   5      26499.00      22767.90      4826.27 o                         
 -26  12   5       6535.80      14181.71      7321.39 o                         
 -24  12   5       5178.82       1745.74      2670.80 o                         
 -22  12   5      29500.77      14078.43      4802.85 o                         
 -20  12   5       2738.76        403.78      2433.45 o                         
 -18  12   5     134634.05     142442.12      9447.46 o                         
 -16  12   5      61190.04      44511.50      5826.41 o                         
 -14  12   5      22991.12      30373.96      5262.19 o                         
 -12  12   5      29136.94      29606.48      2853.45 o                         
 -10  12   5      33928.63      21730.07      3661.99 o                         
  -8  12   5     124110.84     130457.20     14565.95 o                         
  -6  12   5      68215.39      77547.22      4609.85 o                         
  -4  12   5      87787.05      85331.62      7927.75 o                         
  -2  12   5      12207.45      17599.36      4800.66 o                         
   0  12   5     335605.91     380704.31     17821.69 o                         
   2  12   5     118135.34      82247.74      8406.99 o                         
   4  12   5      43865.75      44962.93      3915.42 o                         
   6  12   5      10079.88      11327.21      2362.95 o                         
   8  12   5      55871.66      45713.36      3604.35 o                         
  10  12   5      26261.89      45204.70      6995.59 o                         
  12  12   5      93468.94      85151.11      7329.71 o                         
  14  12   5       9228.18       7547.49      2643.34 o                         
  16  12   5      15707.83      10720.37      3334.43 o                         
  18  12   5     152542.50     150345.62     14695.89 o                         
  20  12   5     137280.39     148370.17      8234.05 o                         
  22  12   5       5028.37       3983.65      3156.50 o                         
  24  12   5      14403.60      20795.68      6477.37 o                         
  26  12   5      14766.46      15978.41      5965.12 o                         
  28  12   5      15502.66      29436.35     14334.36 o                         
  30  12   5        844.45       5065.98      7304.76 o                         
  32  12   5       2797.13       9669.75      7901.62 o                         
  34  12   5      28369.76      17880.20      9524.47 o                         
 -35  13   5        343.56      -5258.08      5258.08 o                         
 -33  13   5      66546.30      76164.38      8945.23 o                         
 -31  13   5      24718.34      15600.15      4977.00 o                         
 -29  13   5       5135.82       3699.33      3886.48 o                         
 -27  13   5      81124.37      69843.01      8868.12 o                         
 -25  13   5      26485.73      16408.14      4009.68 o                         
 -23  13   5      80950.55      85299.10      8435.88 o                         
 -21  13   5       2245.38       4426.32      2792.06 o                         
 -19  13   5       4806.42       7799.22      4601.43 o                         
 -17  13   5     314308.34     268877.47     24907.81 o                         
 -15  13   5        198.90        352.23      1912.86 o                         
 -13  13   5     372084.47     339779.97     14653.64 o                         
 -11  13   5      48265.14      53797.76      6322.48 o                         
  -9  13   5      97088.45      72819.23      8851.31 o                         
  -7  13   5      11793.57      36602.64      6778.29 o                         
  -5  13   5      63912.66      72906.88     12403.65 o                         
  -3  13   5      11210.92      22297.46      2973.17 o                         
  -1  13   5     427204.94     494254.12     29713.48 o                         
   1  13   5       6672.42       6747.37      2525.67 o                         
   3  13   5     301249.44     225849.69     19177.23 o                         
   5  13   5      14576.11      20239.19      6160.10 o                         
   7  13   5     342726.72     276122.47     13793.06 o                         
   9  13   5      26730.33      27378.90      2882.51 o                         
  11  13   5      22068.92      18336.65      2473.66 o                         
  13  13   5     153793.16     145404.03     12091.50 o                         
  15  13   5     108379.38     117633.68      7994.20 o                         
  17  13   5       2284.93       2021.69      2725.84 o                         
  19  13   5      73673.55     100881.85      6582.05 o                         
  21  13   5     596293.38     580438.62     35120.54 o                         
  23  13   5      28990.16      33881.79      5521.54 o                         
  25  13   5      27542.74      18541.96      6236.39 o                         
  27  13   5      66052.81      54611.32     15634.87 o                         
  29  13   5      11723.24       5668.17      7899.47 o                         
  31  13   5      47223.25      40871.41     10930.46 o                         
  33  13   5      61183.01      44814.72     11603.93 o                         
 -34  14   5       3161.19      11009.51      6770.29 o                         
 -32  14   5       7363.28      10066.48      6542.31 o                         
 -30  14   5      58682.72      62506.25      8134.77 o                         
 -28  14   5      27192.42      26281.96      5395.68 o                         
 -26  14   5     121563.16     120458.50     11550.25 o                         
 -24  14   5       3308.10       6304.61      3217.03 o                         
 -22  14   5     132610.66     148606.69     10380.43 o                         
 -20  14   5      19090.69      20794.56      3798.24 o                         
 -18  14   5     215558.34     184620.38     11797.18 o                         
 -16  14   5       6407.98      11457.98      2497.10 o                         
 -14  14   5       4440.91      15023.35      3060.23 o                         
 -12  14   5       7611.73        937.57      1978.74 o                         
 -10  14   5     502264.12     456274.78     21319.80 o                         
  -8  14   5      17978.75       9666.51      2239.69 o                         
  -6  14   5      10086.52      18922.57      2672.94 o                         
  -4  14   5     923350.38     962964.00     42350.06 o                         
  -2  14   5     255610.09     246894.50     16604.80 o                         
   0  14   5       7290.18       8954.65      2341.40 o                         
   2  14   5       1422.25       6096.43      2191.81 o                         
   4  14   5      58201.38      70821.71      8091.41 o                         
   6  14   5      26843.15      25042.48      3813.20 o                         
   8  14   5      40328.62      39057.14      3454.85 o                         
  10  14   5       4324.32       1933.44      2109.63 o                         
  12  14   5       5134.29       6965.40      2393.16 o                         
  14  14   5     121181.77     145347.55      9920.39 o                         
  16  14   5     108693.65     112064.23      7997.06 o                         
  18  14   5        261.07       -670.32      2213.89 o                         
  20  14   5     273670.75     248981.25     14102.80 o                         
  22  14   5      17001.15      14233.72      5855.67 o                         
  24  14   5        422.95       9315.98      6299.59 o                         
  26  14   5      92783.51     105158.20     19315.18 o                         
  28  14   5       1678.30       3161.68      6880.04 o                         
  30  14   5     193568.67     170119.94     21771.09 o                         
  32  14   5     104206.84     104649.56     16508.12 o                         
 -33  15   5       2153.52       1470.23      6197.05 o                         
 -31  15   5      14724.40      15846.65      7007.02 o                         
 -29  15   5       7627.73      19071.73      6879.62 o                         
 -27  15   5       7086.71      16467.28      8574.12 o                         
 -25  15   5      54498.35      49734.86      7145.98 o                         
 -23  15   5     258668.97     234745.12     16343.43 o                         
 -21  15   5      65393.47      52713.56      5732.75 o                         
 -19  15   5      19004.70      21531.32      3938.50 o                         
 -17  15   5      11486.20       4041.78      2322.24 o                         
 -15  15   5     173407.66     181047.23     10407.60 o                         
 -13  15   5      14282.44       9400.10      2835.06 o                         
 -11  15   5      74786.03      72953.84      6606.89 o                         
  -9  15   5     111660.08     108891.06     15445.74 o                         
  -7  15   5     947864.00     936068.88     39636.43 o                         
  -5  15   5      64926.39      66195.26     14460.65 o                         
  -3  15   5      72430.92      59270.84      6432.77 o                         
  -1  15   5     176298.19     194851.36     10705.42 o                         
   1  15   5     646837.50     623015.94     28473.72 o                         
   3  15   5       7314.98       8890.59      2474.14 o                         
   5  15   5     245035.33     222634.44     11794.08 o                         
   7  15   5     349794.44     401925.03     18776.93 o                         
   9  15   5       3298.24       -389.85      1911.58 o                         
  11  15   5      34269.65      41647.49      6847.76 o                         
  13  15   5      76686.82      81148.15      6539.00 o                         
  15  15   5     209234.33     236320.09     13296.37 o                         
  17  15   5     258884.45     249981.91     15732.44 o                         
  19  15   5     237137.39     224697.47     16191.99 o                         
  21  15   5     120647.53      99254.55     12731.10 o                         
  23  15   5      10879.13      10859.85      5588.61 o                         
  25  15   5     315488.56     327773.69     25641.93 o                         
  27  15   5      13920.70      19135.81      9011.36 o                         
  29  15   5        483.61       -341.72      6909.34 o                         
  31  15   5        205.08      -1444.64      7520.71 o                         
 -32  16   5      10774.86       1130.55      5923.59 o                         
 -30  16   5      47525.47      47872.69      9455.02 o                         
 -28  16   5      21579.65      20642.15      7201.77 o                         
 -26  16   5      12433.49      18643.56      7616.56 o                         
 -24  16   5      44363.60      43355.25      6100.51 o                         
 -22  16   5       3288.60       -216.92      3452.29 o                         
 -20  16   5       6795.59       7985.03      3840.33 o                         
 -18  16   5      83834.03      83606.44      7281.26 o                         
 -16  16   5     105089.01     108670.25      7503.62 o                         
 -14  16   5     273222.53     227252.72     18302.62 o                         
 -12  16   5      87901.88      88436.34     11015.66 o                         
 -10  16   5     121939.14     116620.79      7632.03 o                         
  -8  16   5         51.94       -250.71      2002.97 o                         
  -6  16   5     495444.12     533939.38     31485.50 o                         
  -4  16   5      39878.17      18139.02      5383.40 o                         
  -2  16   5      24880.44      21506.13      6856.76 o                         
   0  16   5      16327.49      21957.61      3888.67 o                         
   2  16   5      11646.29       9801.66      3826.60 o                         
   4  16   5     103428.98      78721.42      9596.92 o                         
   6  16   5       6029.66       3965.06      2764.92 o                         
   8  16   5     198849.20     180085.09     10433.19 o                         
  10  16   5     103671.11     120316.62     10416.67 o                         
  12  16   5     451939.03     479270.28     22508.43 o                         
  14  16   5     425656.97     431282.56     22128.49 o                         
  16  16   5      41162.19      59357.33      8813.67 o                         
  18  16   5      54306.29      71396.26     10360.60 o                         
  20  16   5     124974.82     123037.41     11097.20 o                         
  22  16   5     176996.88     181233.81     17452.74 o                         
  24  16   5     100605.30      86866.33     22666.23 o                         
  26  16   5        368.01       5216.58      5686.06 o                         
  28  16   5     117784.88     106771.55     17928.75 o                         
  30  16   5      41003.50      24707.56     10063.61 o                         
 -31  17   5       2088.51      -5139.60      5582.75 o                         
 -29  17   5       1042.13       -495.02      5774.92 o                         
 -27  17   5      11361.23      10362.80      7251.67 o                         
 -25  17   5      20277.75      13431.96      6431.61 o                         
 -23  17   5      58584.83      50311.84      8188.37 o                         
 -21  17   5     183431.38     177735.05     16597.96 o                         
 -19  17   5       5259.81       6519.42      3849.73 o                         
 -17  17   5      27678.99      29024.96      3936.18 o                         
 -15  17   5      60911.04      53151.62      4447.86 o                         
 -13  17   5     152998.94     138335.06      9313.17 o                         
 -11  17   5      16261.95      14213.84      3095.08 o                         
  -9  17   5     163033.08     165117.61     18441.24 o                         
  -7  17   5      85630.84      83347.34     14131.30 o                         
  -5  17   5        129.96       4739.97      2246.22 o                         
  -3  17   5      12288.18      19399.98      5787.42 o                         
  -1  17   5      12417.98      16285.57      2915.53 o                         
   1  17   5      40149.26      53183.55      7345.43 o                         
   3  17   5     704457.62     661171.94     48732.18 o                         
   5  17   5      20895.92      19949.86      7365.04 o                         
   7  17   5      26347.50      22429.57      3945.98 o                         
   9  17   5     135322.73     140514.19      8843.91 o                         
  11  17   5     129019.02     156329.56     17099.30 o                         
  13  17   5      66589.02      84680.62     11165.75 o                         
  15  17   5     361475.94     336679.38     22723.43 o                         
  17  17   5     198082.67     199642.75     15948.13 o                         
  19  17   5     253615.97     252499.09     18304.97 o                         
  21  17   5      10312.34       6961.09      4660.41 o                         
  23  17   5      12243.49      12968.27      6415.70 o                         
  25  17   5      41648.38      41338.07      8611.81 o                         
  27  17   5      25071.11      14978.66     16248.96 o                         
  29  17   5       1679.05       1075.72      8152.52 o                         
 -30  18   5      10932.67       4553.09      6826.72 o                         
 -28  18   5       8986.74       4851.92      6227.35 o                         
 -26  18   5       1527.22        502.16      5615.32 o                         
 -24  18   5       1153.54       6929.07      5138.14 o                         
 -22  18   5      73645.95      95349.87     32438.55 o                         
 -20  18   5      16747.81      25499.15      7376.69 o                         
 -18  18   5     130199.39     136716.81     13317.30 o                         
 -16  18   5       1239.76       8678.00      3642.78 o                         
 -14  18   5      22020.62      25737.96      5202.26 o                         
 -12  18   5      85489.66      85210.62      7021.25 o                         
 -10  18   5        735.05       2755.76      3028.03 o                         
  -8  18   5        279.70       3434.92      2340.39 o                         
  -6  18   5     119031.61     117031.61      7361.08 o                         
  -4  18   5     200094.50     191281.50     10929.38 o                         
  -2  18   5       7535.99       2548.03      2452.99 o                         
   0  18   5     123638.30     155962.23     14954.88 o                         
   2  18   5     110660.78     108450.38     17752.93 o                         
   4  18   5      80334.80      98837.22      7090.32 o                         
   6  18   5      34172.98      35323.47      4164.52 o                         
   8  18   5      62763.49      73807.52     12171.22 o                         
  10  18   5      86626.30      90708.59      6608.04 o                         
  12  18   5     199456.36     224307.08     14987.81 o                         
  14  18   5       6932.54       9759.18      4908.80 o                         
  16  18   5       8401.65      12197.27     10232.57 o                         
  18  18   5      27746.11      21869.33      5905.35 o                         
  20  18   5      48775.32      42472.41      9767.42 o                         
  22  18   5        653.88       2954.10      5022.14 o                         
  24  18   5       8127.32      14935.76      6979.21 o                         
  26  18   5      46716.89      49020.23      9370.46 o                         
  28  18   5        970.21       -477.76      7601.79 o                         
 -29  19   5      19460.93       8867.18      6934.49 o                         
 -27  19   5       1445.42       1755.76      6539.31 o                         
 -25  19   5      13656.31      22005.84      7781.46 o                         
 -23  19   5      28484.08      19458.31      6732.60 o                         
 -21  19   5     232633.69     254437.38     21974.66 o                         
 -19  19   5      21375.79       9442.89      5506.85 o                         
 -17  19   5       4335.22       9596.94      4402.84 o                         
 -15  19   5      70740.42      79214.06      7726.88 o                         
 -13  19   5        914.20       2205.98      3546.49 o                         
 -11  19   5      48611.21      57726.94     10169.97 o                         
  -9  19   5     554286.81     544820.50     26256.21 o                         
  -7  19   5      12779.64      10810.82      2789.36 o                         
  -5  19   5      28933.05      29259.65      3841.89 o                         
  -3  19   5     129015.18     160383.80      9892.64 o                         
  -1  19   5      42059.79      38995.48      5210.94 o                         
   1  19   5       3032.01      11773.06      4609.01 o                         
   3  19   5     761410.25     778404.38     46031.70 o                         
   5  19   5      16264.27      24499.99      7249.77 o                         
   7  19   5     125931.82     124118.22      8449.03 o                         
   9  19   5       8926.75       2521.32      2604.41 o                         
  11  19   5     138979.38     112240.12     11886.59 o                         
  13  19   5      10460.86       6190.03      3494.22 o                         
  15  19   5     290780.22     344618.28     26937.41 o                         
  17  19   5      54151.20      63943.96     15191.65 o                         
  19  19   5       4599.26        778.23      4798.73 o                         
  21  19   5       3493.55       4399.03      4955.95 o                         
  23  19   5       8572.54      10987.05      6391.54 o                         
  25  19   5       3561.82        170.87      6598.64 o                         
  27  19   5      66252.03      56489.02     12738.47 o                         
 -28  20   5      53097.58      69168.68     12347.67 o                         
 -26  20   5      18456.53      17752.90      9943.86 o                         
 -24  20   5      22131.97      26819.75      8744.64 o                         
 -22  20   5      65890.02      71819.52     10448.82 o                         
 -20  20   5      65813.58      69000.56      9825.51 o                         
 -18  20   5       1261.32       4789.04      4520.58 o                         
 -16  20   5     265211.03     271740.38     21099.68 o                         
 -14  20   5      51036.58      57680.99      6797.12 o                         
 -12  20   5      54783.59      47076.27      6272.23 o                         
 -10  20   5     422408.09     311417.47     22300.02 o                         
  -8  20   5      10390.61      10765.04      4427.48 o                         
  -6  20   5     139794.67     140126.48     22948.55 o                         
  -4  20   5        997.95       7236.34      2922.64 o                         
  -2  20   5     118042.43     121230.62      8265.36 o                         
   0  20   5     397669.06     409893.53     36436.27 o                         
   2  20   5      19244.46      27099.87      5944.30 o                         
   4  20   5        602.12       4450.58      2820.86 o                         
   6  20   5      50874.02      64973.42      5806.08 o                         
   8  20   5       6435.73       5706.37      3288.43 o                         
  10  20   5       2554.51       5685.72      4195.93 o                         
  12  20   5     264997.72     251458.44     17064.38 o                         
  14  20   5       2157.99       6948.10      5112.83 o                         
  16  20   5      20139.52      35043.88      7466.08 o                         
  18  20   5      11753.30       7579.87      5421.74 o                         
  20  20   5      10133.85      11992.08      5532.76 o                         
  22  20   5      46688.49      51583.85      7832.01 o                         
  24  20   5      16284.93      11482.95      6826.98 o                         
  26  20   5        252.54       1750.90      6374.99 o                         
 -27  21   5      17425.56      16293.72     10463.91 o                         
 -25  21   5       5102.81       1634.34      6452.09 o                         
 -23  21   5      20243.08      16708.18      7083.66 o                         
 -21  21   5       7628.07       7043.04      6048.23 o                         
 -19  21   5      27926.82      28291.33      7233.06 o                         
 -17  21   5     113179.35     103614.91     10702.34 o                         
 -15  21   5       4503.39      10494.23      4535.99 o                         
 -13  21   5      43461.14      44808.34      6234.58 o                         
 -11  21   5     326737.81     293156.09     18756.62 o                         
  -9  21   5      45733.77     101201.57     10589.25 o                         
  -7  21   5     162825.39     190625.94     19016.17 o                         
  -5  21   5      42641.59      48558.86      5147.46 o                         
  -3  21   5      15983.81      27594.79      4387.08 o                         
  -1  21   5      75872.55      97382.23      9415.69 o                         
   1  21   5     251197.11     335656.94     37018.17 o                         
   3  21   5       1560.99       1588.16      2797.10 o                         
   5  21   5     236725.22     234586.17     13299.01 o                         
   7  21   5      27914.15      18878.04      5642.06 o                         
   9  21   5      30104.11      23088.58      5390.11 o                         
  11  21   5       2827.13       4331.49      6103.80 o                         
  13  21   5      33032.58      34933.38     11851.31 o                         
  15  21   5       5473.72       3296.53      5148.47 o                         
  17  21   5      80925.70      94190.97     14520.54 o                         
  19  21   5       3140.57       7963.66      5339.83 o                         
  21  21   5      32283.31      35109.73      7308.78 o                         
  23  21   5      71343.50      71937.76      9016.76 o                         
  25  21   5     158994.64     154435.16     22986.10 o                         
 -26  22   5      34186.11      38170.86     10342.07 o                         
 -24  22   5      40403.55      38605.91     10821.80 o                         
 -22  22   5       8137.37        136.95      5721.19 o                         
 -20  22   5       1003.69        224.87      5660.29 o                         
 -18  22   5      22860.44      14090.32      7361.23 o                         
 -16  22   5        986.63       -486.61      4680.97 o                         
 -14  22   5     171980.58     174967.41     13497.20 o                         
 -12  22   5         49.13       3437.92      3781.97 o                         
 -10  22   5     142837.55     129413.56      9641.30 o                         
  -8  22   5       7587.80       7518.29      4064.40 o                         
  -6  22   5      16127.13      16305.02      7823.98 o                         
  -4  22   5     364230.47     380114.03     25225.94 o                         
  -2  22   5     263181.31     261646.67     14768.52 o                         
   0  22   5         74.44       2014.41      2956.29 o                         
   2  22   5       6928.02       4845.90      3104.35 o                         
   4  22   5      63398.58      55730.56      5547.67 o                         
   6  22   5      60493.95      62614.88     16606.47 o                         
   8  22   5     101642.03     105195.80     14260.45 o                         
  10  22   5      12388.81      25967.76     13883.21 o                         
  12  22   5      14434.85      21075.02      8813.87 o                         
  14  22   5      40937.62      38944.97      7609.27 o                         
  16  22   5       8150.44      10732.03      5988.31 o                         
  18  22   5      10348.84      15558.29      6251.30 o                         
  20  22   5      23536.32      19711.21      9447.88 o                         
  22  22   5       1629.36       5771.39      5471.90 o                         
  24  22   5       1293.40       3703.47      7372.62 o                         
 -25  23   5      36761.74      27021.39     14033.48 o                         
 -23  23   5       5712.83      13327.57      6702.45 o                         
 -21  23   5       3242.24       2915.25      5827.57 o                         
 -19  23   5      33163.29      41445.46      8417.33 o                         
 -17  23   5       4456.76       9345.60      5357.25 o                         
 -15  23   5      11134.83       5715.49      5445.68 o                         
 -13  23   5      42083.14      32555.42      6573.99 o                         
 -11  23   5      59856.98      68317.05     13849.81 o                         
  -9  23   5      13406.39       6662.62      5581.19 o                         
  -7  23   5      18651.86      25963.01      9226.83 o                         
  -5  23   5       3202.32       4308.26      5965.47 o                         
  -3  23   5        689.47        880.70      3387.21 o                         
  -1  23   5     200696.56     170053.17     11077.60 o                         
   1  23   5      37120.44      44689.08      8838.71 o                         
   3  23   5      10189.66      19663.23      5758.52 o                         
   5  23   5     112955.19      99052.19     27806.49 o                         
   7  23   5      89619.13     103127.51     17411.93 o                         
   9  23   5       5503.99      10150.53      5878.45 o                         
  11  23   5       5129.79       -315.56      4949.49 o                         
  13  23   5      74715.55      84516.34     10543.67 o                         
  15  23   5        186.37      -2054.81      5118.24 o                         
  17  23   5      73665.98      65896.46      9553.44 o                         
  19  23   5       1443.85       3142.79      5590.48 o                         
  21  23   5      22523.01      21644.49      6842.95 o                         
  23  23   5        287.69       2487.93      5518.77 o                         
 -22  24   5      10905.54      12626.62      6923.84 o                         
 -20  24   5       3225.17       3766.93      5225.98 o                         
 -18  24   5       2440.49        797.18      5165.00 o                         
 -16  24   5       5508.32      13802.17      5909.59 o                         
 -14  24   5      78176.90      80639.12      8715.01 o                         
 -12  24   5      15438.15      14393.21      4870.06 o                         
 -10  24   5      22347.39      12084.28      4919.82 o                         
  -8  24   5       4112.19       6114.72      4375.13 o                         
  -6  24   5      12712.90      24159.79      5947.76 o                         
  -4  24   5      10856.22      18212.90      8036.08 o                         
  -2  24   5       4631.20       5489.21      3961.68 o                         
   0  24   5          3.68      -2528.45      3332.79 o                         
   2  24   5       8906.68      11844.62      4354.51 o                         
   4  24   5       6036.25       6303.91      4516.36 o                         
   6  24   5      28439.49      49055.59      8370.12 o                         
   8  24   5     160027.47     204093.88     20506.94 o                         
  10  24   5       2944.47       -135.10      5078.77 o                         
  12  24   5      89030.88     108055.61     17315.52 o                         
  14  24   5          6.19       3846.67      5839.72 o                         
  16  24   5       7215.40       6581.92      6004.39 o                         
  18  24   5       1969.81       6476.92      5962.50 o                         
  20  24   5        269.22      -4514.49      5438.86 o                         
  22  24   5      21195.81      10220.66     11172.71 o                         
 -21  25   5       8351.25         36.84      6632.58 o                         
 -19  25   5         99.67       3539.72      5531.99 o                         
 -17  25   5      28897.31      27822.86      7062.69 o                         
 -15  25   5      65031.11      68543.30     12071.12 o                         
 -13  25   5      29492.32      30897.01      6242.61 o                         
 -11  25   5      35372.37      32753.40      6376.84 o                         
  -9  25   5       5112.27        -84.25      4262.03 o                         
  -7  25   5      47757.84      40274.80      6656.12 o                         
  -5  25   5       9726.48       6077.05      4324.69 o                         
  -3  25   5       9714.84       9576.16      4524.60 o                         
  -1  25   5       4077.26       7222.94      4055.84 o                         
   1  25   5      16244.55      13550.73      6953.65 o                         
   3  25   5      38069.50      24784.81     13759.35 o                         
   5  25   5       1955.08       1581.92      5405.10 o                         
   7  25   5      58798.23      60060.66      9419.52 o                         
   9  25   5      29864.15      19751.44      6887.59 o                         
  11  25   5       1476.82       5898.68      5700.91 o                         
  13  25   5      14117.01      11348.96      6468.33 o                         
  15  25   5     134102.02     136115.56     14940.38 o                         
  17  25   5       4705.68       7207.45      6215.25 o                         
  19  25   5      34657.36      49238.61      8981.59 o                         
 -18  26   5       5595.14       1782.14      5845.60 o                         
 -16  26   5      78947.12      85878.09     11110.45 o                         
 -14  26   5      10239.42       7030.75      4976.31 o                         
 -12  26   5       3543.31         16.02      4568.59 o                         
 -10  26   5     151689.41     174595.67     22037.30 o                         
  -8  26   5      17936.72      14440.06      6692.15 o                         
  -6  26   5      22928.71      22334.23      5646.23 o                         
  -4  26   5      52466.29      77272.02      9774.11 o                         
  -2  26   5       2191.01       1044.71      4148.77 o                         
   0  26   5       2947.17       2891.59      4930.50 o                         
   2  26   5       7232.48      10413.29      6546.96 o                         
   4  26   5      44663.62      35945.51     10391.79 o                         
   6  26   5      33526.11      32733.20      7602.23 o                         
   8  26   5      16759.20      15229.78      6552.33 o                         
  10  26   5      28951.40      24348.57      7328.10 o                         
  12  26   5        112.74      -2267.84      5823.65 o                         
  14  26   5      37180.30      37786.20      8723.74 o                         
  16  26   5      11206.95       7787.69      6414.96 o                         
  18  26   5        541.17       5626.13      7133.07 o                         
 -15  27   5       4423.10       8188.99      6298.48 o                         
 -13  27   5       3216.09       4033.90      4952.07 o                         
 -11  27   5       3047.86       4598.03      4822.80 o                         
  -9  27   5      12433.31      11009.98      5607.14 o                         
  -7  27   5      30769.70      22075.13      8500.16 o                         
  -5  27   5      46254.85      48512.45      7344.76 o                         
  -3  27   5       4137.10       4799.58      5741.86 o                         
  -1  27   5      29838.21      27230.41      7276.00 o                         
   1  27   5       2855.62       -443.66      7385.53 o                         
   3  27   5      10076.47      16223.48      8942.65 o                         
   5  27   5      53562.50      46810.40     11601.55 o                         
   7  27   5      35595.59      37158.41     10651.58 o                         
   9  27   5       4993.82       1730.33      5999.12 o                         
  11  27   5         82.32       -449.87      5959.81 o                         
  13  27   5       6626.36       8080.45      8803.47 o                         
  15  27   5       3307.79        341.96      6091.17 o                         
 -12  28   5      24143.67      24066.26      6338.69 o                         
 -10  28   5        696.23       4924.87      5101.96 o                         
  -8  28   5       6526.91       7288.63      5413.99 o                         
  -6  28   5       2329.15       2363.59      4648.90 o                         
  -4  28   5       9874.98      12911.63      6497.47 o                         
  -2  28   5      52579.08      56444.18     14508.01 o                         
   0  28   5      13644.93      -4150.58     10662.08 o                         
   2  28   5      92795.49      77234.45     18357.27 o                         
   4  28   5      74046.55      42987.74     11173.58 o                         
   6  28   5      19995.52      15710.77     10927.50 o                         
   8  28   5      36701.01      31560.33     12506.23 o                         
  10  28   5      16391.31      15262.47     11082.55 o                         
  12  28   5       1337.07      -4258.29      6161.32 o                         
  -9  29   5      12466.01       7596.39      6161.77 o                         
  -7  29   5      37134.24      42679.20      9195.81 o                         
  -5  29   5       6563.84       6782.39     10221.26 o                         
  -3  29   5      57820.20      43144.14     11823.09 o                         
  -1  29   5      48959.86      59296.57     17464.70 o                         
   1  29   5        620.83       3756.85     12202.04 o                         
   3  29   5      53044.88      22120.69     13465.81 o                         
   5  29   5      45261.66      73491.07     18336.63 o                         
   7  29   5      23004.24      26183.54     20217.28 o
[truncated: 1,346,626 more chars]
